# Supplementary material for: Bis­(2-bromo­eth­yl)ammonium bromide
Source: Acta Crystallogr Sect E Struct Rep Online. 2012 Jul 28;68(Pt 8):o2570–1. doi: 10.1107/S1600536812033417 (PMC3415011; doi:10.1107/S1600536812033417)
Supplement: Supplementary file 1 [file e-68-o2570-sup1.cif]

##############################################################################
#                                                                            #
# This CIF contains the data in a paper accepted for publication in          #
# Acta Crystallographica Section E. It conforms to the requirements of       #
# Notes for Authors for Acta Crystallographica Section E, and has been       #
# peer reviewed under the auspices of the IUCr Commission on Journals.       #
#                                                                            #
# Full details of the Crystallographic Information File format               #
# are given in the paper "The Crystallographic Information File (CIF):       #
# a New Standard Archive File for Crystallography" by S. R. Hall, F. H.      #
# Allen and I. D. Brown [Acta Cryst. (1991), A47, 655-685].                  #
#                                                                            #
# The current version of the core CIF dictionary is obtainable from          #
# ftp://ftp.iucr.org/pub/cif_core.dic.                                       #
#                                                                            #
# Software is freely available for graphical display of the structure(s)     #
# in this CIF. For information consult the CIF software page                 #
# http://www.iucr.org/resources/cif/software.                                #
#                                                                            #
# This file may be used for bona fide research purposes within the           #
# scientific community so long as proper attribution is given to the journal # 
# article from which it was obtained.                                        #
#                                                                            #
##############################################################################
data_global
_audit_creation_method     'from SHELXL97 CIF and IUCr SHELXL97-template'
_journal_date_recd_electronic     2012-07-02
_journal_date_accepted     2012-07-24
_journal_name_full     'Acta Crystallographica, Section E'
_journal_year     2012
_journal_volume     68
_journal_issue      8
_journal_page_first     o2570
_journal_page_last     o2571
_journal_paper_category     QO
_journal_paper_doi     10.1107/S1600536812033417
_journal_coeditor_code     LR2074
_publ_contact_author_name     'Alvaro de Sousa'
_publ_contact_author_address
;
School of Chemistry
Molecular Sciences Institute
University of the Witwatersrand
Private Bag 3
Wits 2050
Johannesburg
South Africa
;
_publ_contact_author_email     'alvaro.desousa@wits.ac.za'
_publ_contact_author_fax     '+27 11 717-6749'
_publ_contact_author_phone     '+27 11 717-6710'
_publ_section_title
;
Bis(2-bromoethyl)ammonium bromide
;
loop_
    _publ_author_name
    _publ_author_footnote
    _publ_author_address
    'Padayachy, Kamentheren' .
;
School of Chemistry
Molecular Sciences Institute
University of the Witwatersrand
Private Bag 3
Wits 2050
Johannesburg
South Africa
;
    'Fernandes, Manuel A.' .
;
School of Chemistry
Molecular Sciences Institute
University of the Witwatersrand
Private Bag 3
Wits 2050
Johannesburg
South Africa
;
    'Marques, Helder M.' .
;
School of Chemistry
Molecular Sciences Institute
University of the Witwatersrand
Private Bag 3
Wits 2050
Johannesburg
South Africa
;
    'Sousa, Alvaro S. de' .
;
School of Chemistry
Molecular Sciences Institute
University of the Witwatersrand
Private Bag 3
Wits 2050
Johannesburg
South Africa
;
data_I
_audit_creation_method     SHELXL-97
_chemical_name_systematic
;
bis(2-bromoethyl)ammonium bromide
;
_chemical_name_common     ?
_chemical_formula_moiety     'C4 H10 Br2 N +, Br -'
_chemical_formula_sum     'C4 H10 Br3 N'
_chemical_formula_iupac     'C4 H10 Br2 N +, Br -'
_chemical_formula_weight     311.86
_chemical_melting_point     ?
_symmetry_cell_setting     monoclinic
_symmetry_space_group_name_H-M     'P 21'
_symmetry_space_group_name_Hall     'P 2yb'
loop_
    _symmetry_equiv_pos_as_xyz
    'x, y, z'
    '-x, y+1/2, -z'
_cell_length_a     15.8861(13)
_cell_length_b     7.4891(6)
_cell_length_c     17.1018(18)
_cell_angle_alpha     90.00
_cell_angle_beta     117.450(5)
_cell_angle_gamma     90.00
_cell_volume     1805.6(3)
_cell_formula_units_Z     8
_cell_measurement_reflns_used     1740
_cell_measurement_theta_min     2.68
_cell_measurement_theta_max     28.00
_cell_measurement_temperature     173(2)
_exptl_crystal_description     needle
_exptl_crystal_colour     colourless
_exptl_crystal_size_max     0.59
_exptl_crystal_size_mid     0.08
_exptl_crystal_size_min     0.02
_exptl_crystal_density_diffrn     2.294
_exptl_crystal_density_meas     ?
_exptl_crystal_density_method     'not measured'
_exptl_crystal_F_000     1168
_exptl_absorpt_coefficient_mu     13.324
_exptl_absorpt_correction_type     integration
_exptl_absorpt_process_details
;
[face indexed absorption corrections carried out with XPREP (Bruker,
2005)]
;
_exptl_absorpt_correction_T_min     0.0826
_exptl_absorpt_correction_T_max     0.5523
_exptl_special_details     ?
_diffrn_ambient_temperature     173(2)
_diffrn_radiation_type     MoK\a
_diffrn_radiation_wavelength     0.71073
_diffrn_radiation_source     'fine-focus sealed tube'
_diffrn_radiation_monochromator     graphite
_diffrn_measurement_device_type     'Bruker APEXII CCD area-detector'
_diffrn_measurement_method     'phi and omega scans'
_diffrn_detector_area_resol_mean     ?
_diffrn_reflns_number     10233
_diffrn_reflns_av_R_equivalents     0.1427
_diffrn_reflns_av_sigmaI/netI     0.1940
_diffrn_reflns_theta_min     1.34
_diffrn_reflns_theta_max     27.00
_diffrn_reflns_theta_full     27.00
_diffrn_measured_fraction_theta_max     0.998
_diffrn_measured_fraction_theta_full     0.998
_diffrn_reflns_limit_h_min     -19
_diffrn_reflns_limit_h_max     20
_diffrn_reflns_limit_k_min     -9
_diffrn_reflns_limit_k_max     9
_diffrn_reflns_limit_l_min     -21
_diffrn_reflns_limit_l_max     8
_diffrn_standards_number     ?
_diffrn_standards_interval_count     ?
_diffrn_standards_interval_time     ?
_diffrn_standards_decay_%     ?
_refine_special_details
;
 Refinement of F^2^ against ALL reflections.  The weighted R-factor wR and
 goodness of fit S are based on F^2^, conventional R-factors R are based
 on F, with F set to zero for negative F^2^. The threshold expression of
 F^2^ > 2sigma(F^2^) is used only for calculating R-factors(gt) etc. and is
 not relevant to the choice of reflections for refinement.  R-factors based
 on F^2^ are statistically about twice as large as those based on F, and R-
 factors based on ALL data will be even larger.
;
_reflns_number_total     6819
_reflns_number_gt     4058
_reflns_threshold_expression     I>2sigma(I)
_refine_ls_structure_factor_coef     Fsqd
_refine_ls_matrix_type     full
_refine_ls_R_factor_all     0.1492
_refine_ls_R_factor_gt     0.1073
_refine_ls_wR_factor_gt     0.2555
_refine_ls_wR_factor_ref     0.2846
_refine_ls_goodness_of_fit_ref     0.980
_refine_ls_restrained_S_all     0.974
_refine_ls_number_reflns     6819
_refine_ls_number_parameters     290
_refine_ls_number_restraints     85
_refine_ls_hydrogen_treatment     constr
_refine_ls_weighting_scheme     calc
_refine_ls_weighting_details
         'calc w=1/[\s^2^(Fo^2^)+(0.1648P)^2^+0.0000P] where P=(Fo^2^+2Fc^2^)/3'
_atom_sites_solution_hydrogens     geom
_atom_sites_solution_primary     direct
_atom_sites_solution_secondary     difmap
_refine_ls_shift/su_max     0.000
_refine_ls_shift/su_mean     0.000
_refine_diff_density_max     2.125
_refine_diff_density_min     -2.010
_refine_ls_extinction_method     none
_refine_ls_extinction_coef     ?
_refine_ls_abs_structure_details     'Flack (1983), 2573 Friedel pairs'
_refine_ls_abs_structure_Flack     0.15(12)
loop_
    _atom_type_symbol
    _atom_type_description
    _atom_type_scat_dispersion_real
    _atom_type_scat_dispersion_imag
    _atom_type_scat_source
    'C' 'C' 0.0033 0.0016
                         'International Tables Vol C Tables 4.2.6.8 and 6.1.1.4'
    'Br' 'Br' -0.2901 2.4595
                         'International Tables Vol C Tables 4.2.6.8 and 6.1.1.4'
    'N' 'N' 0.0061 0.0033
                         'International Tables Vol C Tables 4.2.6.8 and 6.1.1.4'
    'H' 'H' 0.0000 0.0000
                         'International Tables Vol C Tables 4.2.6.8 and 6.1.1.4'
_computing_data_collection     'APEX2 (Bruker, 2005)'
_computing_cell_refinement     'APEX2 (Bruker, 2005)'
_computing_data_reduction     '<i>SAINT-NT</i> (Bruker, 2005)'
_computing_structure_solution     'SHELXS97 (Sheldrick, 2008)'
_computing_structure_refinement     'SHELXL97 (Sheldrick, 2008)'
_computing_molecular_graphics     '<i>PLATON</i> (Spek, 2009)'
_computing_publication_material
;
<i>WinGX</i> (Farrugia, 1999) and <i>PLATON</i> (Spek, 2009)
;
loop_
    _atom_site_type_symbol
    _atom_site_label
    _atom_site_fract_x
    _atom_site_fract_y
    _atom_site_fract_z
    _atom_site_U_iso_or_equiv
    _atom_site_adp_type
    _atom_site_calc_flag
    _atom_site_refinement_flags
    _atom_site_occupancy
    _atom_site_symmetry_multiplicity
    _atom_site_disorder_assembly
    _atom_site_disorder_group
    C C1 0.890(2) 0.595(5) 0.623(2) 0.032(8) Uani d U 1 1 . .
    H H1C 0.8598 0.4761 0.6060 0.038 Uiso calc R 1 1 . .
    H H1D 0.8621 0.6552 0.6580 0.038 Uiso calc R 1 1 . .
    C C2 0.868(2) 0.699(5) 0.5452(19) 0.023(7) Uani d U 1 1 . .
    H H2C 0.9002 0.8161 0.5628 0.028 Uiso calc R 1 1 . .
    H H2D 0.7989 0.7205 0.5133 0.028 Uiso calc R 1 1 . .
    C C3 0.842(3) 0.666(5) 0.388(2) 0.032(8) Uani d U 1 1 . .
    H H3C 0.7739 0.6447 0.3672 0.038 Uiso calc R 1 1 . .
    H H3D 0.8522 0.7949 0.3824 0.038 Uiso calc R 1 1 . .
    C C4 0.877(3) 0.559(5) 0.334(2) 0.038(10) Uani d U 1 1 . .
    H H4C 0.8756 0.4302 0.3461 0.046 Uiso calc R 1 1 . .
    H H4D 0.9425 0.5935 0.3487 0.046 Uiso calc R 1 1 . .
    N N1 0.8992(19) 0.607(4) 0.4843(16) 0.024(6) Uani d . 1 1 . .
    H H1A 0.8926 0.4855 0.4877 0.029 Uiso calc R 1 1 . .
    H H1B 0.9624 0.6305 0.5030 0.029 Uiso calc R 1 1 . .
    Br Br1 1.0262(4) 0.5657(7) 0.6975(3) 0.0567(14) Uani d . 1 1 . .
    Br Br2 0.7909(3) 0.6111(6) 0.2100(2) 0.0343(9) Uani d . 1 1 . .
    C C5 0.635(2) 0.016(4) 0.6613(18) 0.024(7) Uani d U 1 1 . .
    H H5A 0.6675 -0.0672 0.6393 0.028 Uiso calc R 1 1 . .
    H H5B 0.5687 -0.0248 0.6399 0.028 Uiso calc R 1 1 . .
    C C6 0.636(2) 0.202(4) 0.6290(19) 0.024(7) Uani d U 1 1 . .
    H H6A 0.7028 0.2446 0.6549 0.029 Uiso calc R 1 1 . .
    H H6B 0.6010 0.2825 0.6493 0.029 Uiso calc R 1 1 . .
    C C7 0.649(3) 0.109(6) 0.492(2) 0.041(9) Uani d U 1 1 . .
    H H7A 0.7174 0.1302 0.5296 0.049 Uiso calc R 1 1 . .
    H H7B 0.6366 -0.0201 0.4924 0.049 Uiso calc R 1 1 . .
    C C8 0.623(2) 0.165(4) 0.4031(18) 0.027(7) Uani d U 1 1 . .
    H H8A 0.6652 0.1042 0.3834 0.033 Uiso calc R 1 1 . .
    H H8B 0.6350 0.2953 0.4036 0.033 Uiso calc R 1 1 . .
    N N2 0.5926(19) 0.211(4) 0.5289(15) 0.027(7) Uani d . 1 1 . .
    H H2A 0.5321 0.1649 0.5050 0.032 Uiso calc R 1 1 . .
    H H2B 0.5880 0.3284 0.5119 0.032 Uiso calc R 1 1 . .
    Br Br5 0.4962(3) 0.1204(6) 0.3201(2) 0.0408(9) Uani d . 1 1 . .
    Br Br6 0.7005(3) 0.0235(6) 0.7903(2) 0.0346(9) Uani d . 1 1 . .
    C C9 0.273(2) 0.611(5) -0.1351(19) 0.029(7) Uani d U 1 1 . .
    H H9A 0.2123 0.6703 -0.1729 0.034 Uiso calc R 1 1 . .
    H H9B 0.2592 0.4882 -0.1235 0.034 Uiso calc R 1 1 . .
    C C10 0.321(2) 0.710(5) -0.048(2) 0.039(9) Uani d . 1 1 . .
    H H10A 0.3297 0.8364 -0.0594 0.047 Uiso calc R 1 1 . .
    H H10B 0.2788 0.7064 -0.0197 0.047 Uiso calc R 1 1 . .
    C C11 0.455(3) 0.690(5) 0.106(2) 0.034(9) Uani d . 1 1 . .
    H H11A 0.4765 0.8159 0.1101 0.040 Uiso calc R 1 1 . .
    H H11B 0.4065 0.6839 0.1261 0.040 Uiso calc R 1 1 . .
    C C12 0.538(3) 0.574(6) 0.163(2) 0.046(11) Uani d U 1 1 . .
    H H12A 0.5926 0.5979 0.1510 0.055 Uiso calc R 1 1 . .
    H H12B 0.5207 0.4463 0.1507 0.055 Uiso calc R 1 1 . .
    N N3 0.4142(18) 0.629(4) 0.0114(15) 0.023(6) Uani d U 1 1 . .
    H H3A 0.4564 0.6549 -0.0098 0.028 Uiso calc R 1 1 . .
    H H3B 0.4074 0.5064 0.0101 0.028 Uiso calc R 1 1 . .
    Br Br8 0.5708(3) 0.6336(6) 0.2858(2) 0.0334(9) Uani d . 1 1 . .
    Br Br9 0.3459(3) 0.5968(8) -0.1998(3) 0.0546(13) Uani d . 1 1 . .
    C C13 0.769(3) 0.542(5) -0.121(2) 0.037(9) Uani d U 1 1 . .
    H H13A 0.7071 0.6012 -0.1541 0.045 Uiso calc R 1 1 . .
    H H13B 0.7583 0.4202 -0.1056 0.045 Uiso calc R 1 1 . .
    C C14 0.830(2) 0.647(5) -0.037(2) 0.031(8) Uani d . 1 1 . .
    H H14A 0.8405 0.7689 -0.0532 0.037 Uiso calc R 1 1 . .
    H H14B 0.7944 0.6584 -0.0024 0.037 Uiso calc R 1 1 . .
    C C15 0.966(3) 0.625(5) 0.111(2) 0.035(8) Uani d U 1 1 . .
    H H15A 0.9812 0.7533 0.1129 0.042 Uiso calc R 1 1 . .
    H H15B 0.9195 0.6104 0.1342 0.042 Uiso calc R 1 1 . .
    C C16 1.051(3) 0.525(5) 0.165(2) 0.038(9) Uani d U 1 1 . .
    H H16A 1.1015 0.5575 0.1491 0.046 Uiso calc R 1 1 . .
    H H16B 1.0382 0.3959 0.1546 0.046 Uiso calc R 1 1 . .
    N N4 0.9227(19) 0.561(4) 0.0182(16) 0.026(6) Uani d . 1 1 . .
    H H4A 0.9634 0.5856 -0.0051 0.031 Uiso calc R 1 1 . .
    H H4B 0.9147 0.4394 0.0172 0.031 Uiso calc R 1 1 . .
    Br Br11 1.0931(3) 0.5783(5) 0.2892(2) 0.0327(10) Uani d . 1 1 . .
    Br Br12 0.8319(3) 0.5275(7) -0.1957(3) 0.0483(11) Uani d . 1 1 . .
    Br Br3 0.6231(2) 0.6258(6) 0.5118(2) 0.0284(8) Uani d . 1 1 . .
    Br Br4 0.8830(2) 0.1738(4) 0.4877(2) 0.0282(9) Uani d . 1 1 . .
    Br Br7 0.3904(2) 0.1919(5) 0.0112(2) 0.0289(9) Uani d . 1 1 . .
    Br Br10 0.8945(2) 0.1288(5) 0.0195(2) 0.0284(8) Uani d . 1 1 . .
loop_
    _atom_site_aniso_label
    _atom_site_aniso_U_11
    _atom_site_aniso_U_22
    _atom_site_aniso_U_33
    _atom_site_aniso_U_12
    _atom_site_aniso_U_13
    _atom_site_aniso_U_23
    C1 0.033(9) 0.032(9) 0.032(9) 0.000(5) 0.017(6) -0.001(5)
    C2 0.024(8) 0.021(8) 0.023(8) 0.003(5) 0.009(5) -0.002(5)
    C3 0.030(9) 0.033(10) 0.033(9) 0.000(5) 0.015(6) 0.000(5)
    C4 0.039(11) 0.038(11) 0.036(10) 0.000(5) 0.017(6) 0.000(5)
    N1 0.032(15) 0.014(13) 0.034(13) -0.009(12) 0.022(13) -0.002(13)
    Br1 0.042(3) 0.070(4) 0.044(2) -0.009(2) 0.008(2) 0.005(2)
    Br2 0.0287(19) 0.041(2) 0.0319(18) 0.000(2) 0.0127(16) 0.005(2)
    C5 0.025(8) 0.026(8) 0.022(8) 0.000(5) 0.013(5) 0.001(5)
    C6 0.024(8) 0.025(8) 0.026(8) 0.001(5) 0.013(5) 0.001(5)
    C7 0.042(10) 0.040(10) 0.041(10) 0.001(5) 0.020(6) -0.002(5)
    C8 0.025(8) 0.029(9) 0.028(8) -0.001(5) 0.013(5) 0.000(5)
    N2 0.032(17) 0.012(12) 0.019(12) -0.006(12) -0.003(12) -0.003(11)
    Br5 0.034(2) 0.037(2) 0.049(2) 0.004(2) 0.0167(18) -0.005(2)
    Br6 0.032(2) 0.040(2) 0.0327(19) 0.0076(17) 0.0154(17) 0.0036(17)
    C9 0.026(8) 0.027(8) 0.031(8) -0.001(5) 0.011(5) -0.001(5)
    C10 0.012(17) 0.04(2) 0.06(2) 0.003(16) 0.008(17) -0.005(19)
    C11 0.05(3) 0.017(15) 0.05(2) -0.006(16) 0.04(2) 0.001(16)
    C12 0.045(11) 0.047(12) 0.045(11) 0.002(5) 0.022(7) -0.002(5)
    N3 0.023(7) 0.022(7) 0.024(7) -0.001(5) 0.011(5) -0.002(5)
    Br8 0.0307(19) 0.037(2) 0.0353(18) -0.0017(19) 0.0178(16) -0.0001(19)
    Br9 0.055(3) 0.070(3) 0.039(2) -0.010(3) 0.022(2) -0.006(2)
    C13 0.037(10) 0.037(10) 0.037(10) 0.000(5) 0.016(6) 0.003(5)
    C14 0.027(18) 0.022(18) 0.032(17) 0.002(15) 0.003(15) -0.011(15)
    C15 0.034(9) 0.034(9) 0.035(9) 0.003(5) 0.014(6) -0.002(5)
    C16 0.036(10) 0.038(10) 0.038(10) 0.004(5) 0.016(6) -0.003(5)
    N4 0.023(14) 0.032(16) 0.019(12) -0.017(12) 0.007(12) -0.005(11)
    Br11 0.026(2) 0.041(2) 0.0324(19) -0.0030(17) 0.0152(17) 0.0005(16)
    Br12 0.054(3) 0.054(3) 0.041(2) -0.018(2) 0.025(2) -0.009(2)
    Br3 0.0292(18) 0.0185(18) 0.0437(18) -0.0031(16) 0.0221(15) -0.0011(17)
    Br4 0.0198(17) 0.023(2) 0.047(2) 0.0011(13) 0.0193(16) 0.0033(15)
    Br7 0.0259(19) 0.0210(19) 0.046(2) -0.0032(14) 0.0216(17) -0.0019(15)
    Br10 0.0318(19) 0.0171(17) 0.0480(19) -0.0017(16) 0.0284(17) 0.0005(17)
_geom_special_details
;
 All esds (except the esd in the dihedral angle between two l.s. planes)
 are estimated using the full covariance matrix.  The cell esds are taken
 into account individually in the estimation of esds in distances, angles
 and torsion angles; correlations between esds in cell parameters are only
 used when they are defined by crystal symmetry.  An approximate (isotropic)
 treatment of cell esds is used for estimating esds involving l.s. planes.
;
loop_
    _geom_bond_atom_site_label_1
    _geom_bond_atom_site_label_2
    _geom_bond_site_symmetry_2
    _geom_bond_distance
    _geom_bond_publ_flag
    C1 C2 . 1.44(5) ?
    C1 Br1 . 1.96(3) ?
    C1 H1C . 0.9900 ?
    C1 H1D . 0.9900 ?
    C2 N1 . 1.51(4) ?
    C2 H2C . 0.9900 ?
    C2 H2D . 0.9900 ?
    C3 C4 . 1.50(5) ?
    C3 N1 . 1.53(4) ?
    C3 H3C . 0.9900 ?
    C3 H3D . 0.9900 ?
    C4 Br2 . 1.96(3) ?
    C4 H4C . 0.9900 ?
    C4 H4D . 0.9900 ?
    N1 H1A . 0.9200 ?
    N1 H1B . 0.9200 ?
    C5 C6 . 1.50(4) ?
    C5 Br6 . 1.96(3) ?
    C5 H5A . 0.9900 ?
    C5 H5B . 0.9900 ?
    C6 N2 . 1.52(4) ?
    C6 H6A . 0.9900 ?
    C6 H6B . 0.9900 ?
    C7 C8 . 1.44(5) ?
    C7 N2 . 1.51(5) ?
    C7 H7A . 0.9900 ?
    C7 H7B . 0.9900 ?
    C8 Br5 . 1.89(3) ?
    C8 H8A . 0.9900 ?
    C8 H8B . 0.9900 ?
    N2 H2A . 0.9200 ?
    N2 H2B . 0.9200 ?
    C9 C10 . 1.51(5) ?
    C9 Br9 . 1.93(3) ?
    C9 H9A . 0.9900 ?
    C9 H9B . 0.9900 ?
    C10 N3 . 1.49(4) ?
    C10 H10A . 0.9900 ?
    C10 H10B . 0.9900 ?
    C11 C12 . 1.50(5) ?
    C11 N3 . 1.51(4) ?
    C11 H11A . 0.9900 ?
    C11 H11B . 0.9900 ?
    C12 Br8 . 1.97(4) ?
    C12 H12A . 0.9900 ?
    C12 H12B . 0.9900 ?
    N3 H3A . 0.9200 ?
    N3 H3B . 0.9200 ?
    C13 C14 . 1.53(5) ?
    C13 Br12 . 1.94(4) ?
    C13 H13A . 0.9900 ?
    C13 H13B . 0.9900 ?
    C14 N4 . 1.48(4) ?
    C14 H14A . 0.9900 ?
    C14 H14B . 0.9900 ?
    C15 C16 . 1.45(5) ?
    C15 N4 . 1.49(4) ?
    C15 H15A . 0.9900 ?
    C15 H15B . 0.9900 ?
    C16 Br11 . 1.95(3) ?
    C16 H16A . 0.9900 ?
    C16 H16B . 0.9900 ?
    N4 H4A . 0.9200 ?
    N4 H4B . 0.9200 ?
loop_
    _geom_angle_atom_site_label_1
    _geom_angle_atom_site_label_2
    _geom_angle_atom_site_label_3
    _geom_angle_site_symmetry_1
    _geom_angle_site_symmetry_3
    _geom_angle
    _geom_angle_publ_flag
    C2 C1 Br1 . . 112(2) ?
    C2 C1 H1C . . 109.2 ?
    Br1 C1 H1C . . 109.2 ?
    C2 C1 H1D . . 109.2 ?
    Br1 C1 H1D . . 109.2 ?
    H1C C1 H1D . . 107.9 ?
    C1 C2 N1 . . 112(3) ?
    C1 C2 H2C . . 109.1 ?
    N1 C2 H2C . . 109.1 ?
    C1 C2 H2D . . 109.1 ?
    N1 C2 H2D . . 109.1 ?
    H2C C2 H2D . . 107.8 ?
    C4 C3 N1 . . 108(3) ?
    C4 C3 H3C . . 110.1 ?
    N1 C3 H3C . . 110.1 ?
    C4 C3 H3D . . 110.1 ?
    N1 C3 H3D . . 110.1 ?
    H3C C3 H3D . . 108.4 ?
    C3 C4 Br2 . . 107(2) ?
    C3 C4 H4C . . 110.3 ?
    Br2 C4 H4C . . 110.3 ?
    C3 C4 H4D . . 110.3 ?
    Br2 C4 H4D . . 110.3 ?
    H4C C4 H4D . . 108.6 ?
    C2 N1 C3 . . 113(3) ?
    C2 N1 H1A . . 108.9 ?
    C3 N1 H1A . . 108.9 ?
    C2 N1 H1B . . 108.9 ?
    C3 N1 H1B . . 108.9 ?
    H1A N1 H1B . . 107.8 ?
    C6 C5 Br6 . . 107(2) ?
    C6 C5 H5A . . 110.2 ?
    Br6 C5 H5A . . 110.2 ?
    C6 C5 H5B . . 110.2 ?
    Br6 C5 H5B . . 110.2 ?
    H5A C5 H5B . . 108.5 ?
    C5 C6 N2 . . 112(3) ?
    C5 C6 H6A . . 109.2 ?
    N2 C6 H6A . . 109.2 ?
    C5 C6 H6B . . 109.2 ?
    N2 C6 H6B . . 109.2 ?
    H6A C6 H6B . . 107.9 ?
    C8 C7 N2 . . 111(3) ?
    C8 C7 H7A . . 109.4 ?
    N2 C7 H7A . . 109.4 ?
    C8 C7 H7B . . 109.4 ?
    N2 C7 H7B . . 109.4 ?
    H7A C7 H7B . . 108.0 ?
    C7 C8 Br5 . . 115(2) ?
    C7 C8 H8A . . 108.5 ?
    Br5 C8 H8A . . 108.5 ?
    C7 C8 H8B . . 108.5 ?
    Br5 C8 H8B . . 108.5 ?
    H8A C8 H8B . . 107.5 ?
    C7 N2 C6 . . 113(3) ?
    C7 N2 H2A . . 108.9 ?
    C6 N2 H2A . . 108.9 ?
    C7 N2 H2B . . 108.9 ?
    C6 N2 H2B . . 108.9 ?
    H2A N2 H2B . . 107.7 ?
    C10 C9 Br9 . . 116(2) ?
    C10 C9 H9A . . 108.4 ?
    Br9 C9 H9A . . 108.4 ?
    C10 C9 H9B . . 108.4 ?
    Br9 C9 H9B . . 108.4 ?
    H9A C9 H9B . . 107.4 ?
    N3 C10 C9 . . 111(3) ?
    N3 C10 H10A . . 109.4 ?
    C9 C10 H10A . . 109.4 ?
    N3 C10 H10B . . 109.4 ?
    C9 C10 H10B . . 109.4 ?
    H10A C10 H10B . . 108.0 ?
    C12 C11 N3 . . 110(3) ?
    C12 C11 H11A . . 109.8 ?
    N3 C11 H11A . . 109.8 ?
    C12 C11 H11B . . 109.8 ?
    N3 C11 H11B . . 109.8 ?
    H11A C11 H11B . . 108.2 ?
    C11 C12 Br8 . . 106(3) ?
    C11 C12 H12A . . 110.5 ?
    Br8 C12 H12A . . 110.5 ?
    C11 C12 H12B . . 110.5 ?
    Br8 C12 H12B . . 110.5 ?
    H12A C12 H12B . . 108.6 ?
    C10 N3 C11 . . 114(3) ?
    C10 N3 H3A . . 108.7 ?
    C11 N3 H3A . . 108.7 ?
    C10 N3 H3B . . 108.7 ?
    C11 N3 H3B . . 108.7 ?
    H3A N3 H3B . . 107.6 ?
    C14 C13 Br12 . . 111(3) ?
    C14 C13 H13A . . 109.4 ?
    Br12 C13 H13A . . 109.4 ?
    C14 C13 H13B . . 109.4 ?
    Br12 C13 H13B . . 109.4 ?
    H13A C13 H13B . . 108.0 ?
    N4 C14 C13 . . 113(3) ?
    N4 C14 H14A . . 109.1 ?
    C13 C14 H14A . . 109.1 ?
    N4 C14 H14B . . 109.1 ?
    C13 C14 H14B . . 109.1 ?
    H14A C14 H14B . . 107.8 ?
    C16 C15 N4 . . 111(3) ?
    C16 C15 H15A . . 109.5 ?
    N4 C15 H15A . . 109.5 ?
    C16 C15 H15B . . 109.5 ?
    N4 C15 H15B . . 109.5 ?
    H15A C15 H15B . . 108.1 ?
    C15 C16 Br11 . . 110(3) ?
    C15 C16 H16A . . 109.6 ?
    Br11 C16 H16A . . 109.6 ?
    C15 C16 H16B . . 109.6 ?
    Br11 C16 H16B . . 109.6 ?
    H16A C16 H16B . . 108.1 ?
    C14 N4 C15 . . 112(3) ?
    C14 N4 H4A . . 109.2 ?
    C15 N4 H4A . . 109.2 ?
    C14 N4 H4B . . 109.2 ?
    C15 N4 H4B . . 109.2 ?
    H4A N4 H4B . . 107.9 ?
loop_
    _geom_torsion_atom_site_label_1
    _geom_torsion_atom_site_label_2
    _geom_torsion_atom_site_label_3
    _geom_torsion_atom_site_label_4
    _geom_torsion_site_symmetry_1
    _geom_torsion_site_symmetry_2
    _geom_torsion_site_symmetry_3
    _geom_torsion_site_symmetry_4
    _geom_torsion
    _geom_torsion_publ_flag
    Br1 C1 C2 N1 . . . . 65(3) y
    N1 C3 C4 Br2 . . . . 172(2) y
    C1 C2 N1 C3 . . . . 155(3) ?
    C4 C3 N1 C2 . . . . -177(3) ?
    Br6 C5 C6 N2 . . . . 176(2) y
    N2 C7 C8 Br5 . . . . -63(4) y
    C8 C7 N2 C6 . . . . -162(3) ?
    C5 C6 N2 C7 . . . . -66(4) ?
    Br9 C9 C10 N3 . . . . -57(4) y
    N3 C11 C12 Br8 . . . . -169(2) y
    C9 C10 N3 C11 . . . . -167(3) ?
    C12 C11 N3 C10 . . . . 168(3) ?
    Br12 C13 C14 N4 . . . . -62(3) y
    N4 C15 C16 Br11 . . . . -169(2) y
    C13 C14 N4 C15 . . . . -160(3) ?
    C16 C15 N4 C14 . . . . 174(3) ?
loop_
    _geom_hbond_atom_site_label_D
    _geom_hbond_atom_site_label_H
    _geom_hbond_atom_site_label_A
    _geom_hbond_site_symmetry_A
    _geom_hbond_distance_DH
    _geom_hbond_distance_HA
    _geom_hbond_distance_DA
    _geom_hbond_angle_DHA
    _geom_hbond_publ_flag
    N1 H1A Br4 . 0.92 2.34 3.26(3) 174.6 y
    N1 H1B Br4 2_756 0.92 2.41 3.31(3) 164.9 y
    N2 H2B Br3 . 0.92 2.30 3.18(3) 161.0 y
    N2 H2A Br3 2_646 0.92 2.37 3.23(3) 156.5 y
    N3 H3B Br7 . 0.92 2.37 3.29(3) 178.2 y
    N3 H3A Br7 2_655 0.92 2.46 3.33(3) 158.9 y
    N4 H4B Br10 . 0.92 2.35 3.27(3) 178.0 y
    N4 H4A Br10 2_755 0.92 2.40 3.29(3) 162.0 y
    C1 H1D Br12 1_556 1.00 2.92 3.66(3) 131 y
    C2 H2C Br4 1_565 0.99 2.93 3.73(4) 138 y
    C2 H2D Br3 . 0.99 2.87 3.70(4) 143 y
    C3 H3C Br8 . 0.98 2.87 3.84(5) 170 y
    C7 H7B Br3 1_545 0.99 2.69 3.68(5) 173 y
    C9 H9A Br1 1_454 0.99 2.87 3.65(3) 137 y
    C10 H10A Br7 1_565 0.99 2.90 3.77(4) 148 y
    C10 H10B Br10 2_655 0.99 2.82 3.72(4) 153 y
    C12 H12A Br2 . 1.00 2.83 3.73(5) 150 y
    C14 H14A Br10 1_565 0.99 2.93 3.75(4) 142 y
    C14 H14B Br7 2_655 0.99 2.88 3.74(4) 145 y
    C15 H15B Br2 . 0.99 2.88 3.87(5) 173 y
    C16 H16A Br6 2_756 0.99 2.83 3.66(5) 141 y
_iucr_refine_instructions_details
;
TITL 8m_alv31_0c in P2(1)
CELL  0.71073  15.8861   7.4891  17.1018   90.000  117.450   90.000
ZERR     8.00   0.0013   0.0006   0.0018    0.000    0.005    0.000
LATT  -1
SYMM  - X, 1/2 + Y, - Z
SFAC  C    BR   N    H
UNIT  32   24   8    80
MERG   2
OMIT    -2.00  54.00
TWIN   -1.00  0.00  0.00  0.00 -1.00  0.00  1.00  0.00  1.00   2
HTAB N1 BR4
HTAB N1 BR4_$1
HTAB N2 BR3
HTAB N2 BR3_$2
HTAB N3 BR7
HTAB N3 BR7_$3
HTAB N4 BR10
HTAB N4 BR10_$4
EQIV $1 -x+2, y+0.5, -z+1
EQIV $2 -x+1, y-0.5, -z+1
EQIV $3 -x+1, y+0.5, -z
EQIV $4 -x+2, y+0.5, -z
ISOR 0.005 C1 C2 C3 C5 C6 C7 C12 C15 C16 C8 C9 C13 C4 N3
FMAP   2
PLAN    5
ACTA
BOND   $H
CONF
L.S.  10
TEMP  -100.00
WGHT    0.164800
BASF   0.35985
FVAR       0.12939
MOLE    1
C1    1    0.889654    0.595205    0.623471    11.00000    0.03346    0.03185 =
         0.03169   -0.00112    0.01665    0.00011
AFIX  23
H1C   4    0.859760    0.476071    0.605971    11.00000   -1.20000
H1D   4    0.862128    0.655176    0.658015    11.00000   -1.20000
AFIX   0
C2    1    0.868158    0.698754    0.545249    11.00000    0.02362    0.02130 =
         0.02283   -0.00211    0.00941    0.00294
AFIX  23
H2C   4    0.900192    0.816073    0.562751    11.00000   -1.20000
H2D   4    0.798942    0.720460    0.513315    11.00000   -1.20000
AFIX   0
C3    1    0.842456    0.665923    0.388029    11.00000    0.03043    0.03266 =
         0.03278    0.00044    0.01456   -0.00046
AFIX  23
H3C   4    0.773921    0.644702    0.367229    11.00000   -1.20000
H3D   4    0.852165    0.794941    0.382445    11.00000   -1.20000
AFIX   0
C4    1    0.876686    0.559245    0.334143    11.00000    0.03854    0.03831 =
         0.03636   -0.00040    0.01661    0.00030
AFIX  23
H4C   4    0.875563    0.430161    0.346107    11.00000   -1.20000
H4D   4    0.942480    0.593484    0.348725    11.00000   -1.20000
AFIX   0
N1    3    0.899186    0.606939    0.484328    11.00000    0.03187    0.01439 =
         0.03378   -0.00172    0.02190   -0.00885
AFIX  23
H1A   4    0.892637    0.485532    0.487709    11.00000   -1.20000
H1B   4    0.962416    0.630533    0.503010    11.00000   -1.20000
AFIX   0
BR1   2    1.026164    0.565712    0.697473    11.00000    0.04246    0.06989 =
         0.04407    0.00488    0.00838   -0.00878
BR2   2    0.790909    0.611104    0.209992    11.00000    0.02871    0.04084 =
         0.03193    0.00460    0.01271    0.00004
MOLE    2
C5    1    0.634917    0.016249    0.661260    11.00000    0.02547    0.02571 =
         0.02168    0.00075    0.01255   -0.00030
AFIX  23
H5A   4    0.667534   -0.067163    0.639255    11.00000   -1.20000
H5B   4    0.568708   -0.024776    0.639948    11.00000   -1.20000
AFIX   0
C6    1    0.636366    0.201944    0.629047    11.00000    0.02374    0.02466 =
         0.02566    0.00058    0.01336    0.00097
AFIX  23
H6A   4    0.702762    0.244604    0.654920    11.00000   -1.20000
H6B   4    0.600960    0.282455    0.649329    11.00000   -1.20000
AFIX   0
C7    1    0.648755    0.109393    0.491895    11.00000    0.04154    0.04042 =
         0.04105   -0.00230    0.01961    0.00148
AFIX  23
H7A   4    0.717358    0.130213    0.529630    11.00000   -1.20000
H7B   4    0.636576   -0.020144    0.492377    11.00000   -1.20000
AFIX   0
C8    1    0.623085    0.165446    0.403087    11.00000    0.02495    0.02875 =
         0.02821    0.00015    0.01267   -0.00103
AFIX  23
H8A   4    0.665212    0.104227    0.383358    11.00000   -1.20000
H8B   4    0.635047    0.295279    0.403594    11.00000   -1.20000
AFIX   0
N2    3    0.592554    0.210752    0.528850    11.00000    0.03198    0.01220 =
         0.01933   -0.00326   -0.00296   -0.00586
AFIX  23
H2A   4    0.532073    0.164851    0.505020    11.00000   -1.20000
H2B   4    0.588048    0.328418    0.511919    11.00000   -1.20000
AFIX   0
BR5   2    0.496200    0.120362    0.320125    11.00000    0.03387    0.03681 =
         0.04907   -0.00467    0.01675    0.00393
BR6   2    0.700479    0.023502    0.790326    11.00000    0.03189    0.03987 =
         0.03271    0.00361    0.01542    0.00755
MOLE    3
C9    1    0.273492    0.611126   -0.135051    11.00000    0.02598    0.02736 =
         0.03063   -0.00075    0.01143   -0.00115
AFIX  23
H9A   4    0.212287    0.670266   -0.172873    11.00000   -1.20000
H9B   4    0.259167    0.488167   -0.123512    11.00000   -1.20000
AFIX   0
C10   1    0.320521    0.709799   -0.048415    11.00000    0.01248    0.03561 =
         0.05800   -0.00542    0.00752    0.00313
AFIX  23
H10A  4    0.329727    0.836367   -0.059355    11.00000   -1.20000
H10B  4    0.278842    0.706362   -0.019697    11.00000   -1.20000
AFIX   0
C11   1    0.455438    0.690287    0.105705    11.00000    0.05339    0.01677 =
         0.04765    0.00133    0.03772   -0.00645
AFIX  23
H11A  4    0.476532    0.815928    0.110094    11.00000   -1.20000
H11B  4    0.406469    0.683906    0.126135    11.00000   -1.20000
AFIX   0
C12   1    0.538083    0.574013    0.162616    11.00000    0.04543    0.04683 =
         0.04542   -0.00177    0.02171    0.00182
AFIX  23
H12A  4    0.592581    0.597918    0.150976    11.00000   -1.20000
H12B  4    0.520715    0.446339    0.150689    11.00000   -1.20000
AFIX   0
N3    3    0.414187    0.628523    0.011425    11.00000    0.02289    0.02200 =
         0.02445   -0.00210    0.01112   -0.00120
AFIX  23
H3A   4    0.456447    0.654913   -0.009809    11.00000   -1.20000
H3B   4    0.407397    0.506397    0.010093    11.00000   -1.20000
AFIX   0
BR8   2    0.570758    0.633626    0.285787    11.00000    0.03070    0.03707 =
         0.03531   -0.00007    0.01776   -0.00173
BR9   2    0.345855    0.596837   -0.199810    11.00000    0.05479    0.07041 =
         0.03924   -0.00584    0.02229   -0.00998
MOLE    4
C13   1    0.769446    0.542124   -0.121268    11.00000    0.03714    0.03731 =
         0.03696    0.00312    0.01618    0.00029
AFIX  23
H13A  4    0.707083    0.601244   -0.154141    11.00000   -1.20000
H13B  4    0.758342    0.420180   -0.105636    11.00000   -1.20000
AFIX   0
C14   1    0.829672    0.647137   -0.037169    11.00000    0.02712    0.02189 =
         0.03211   -0.01061    0.00346    0.00183
AFIX  23
H14A  4    0.840510    0.768907   -0.053210    11.00000   -1.20000
H14B  4    0.794416    0.658445   -0.002447    11.00000   -1.20000
AFIX   0
C15   1    0.965688    0.624764    0.110833    11.00000    0.03354    0.03438 =
         0.03484   -0.00186    0.01419    0.00297
AFIX  23
H15A  4    0.981181    0.753272    0.112877    11.00000   -1.20000
H15B  4    0.919491    0.610352    0.134191    11.00000   -1.20000
AFIX   0
C16   1    1.050926    0.525366    0.165118    11.00000    0.03649    0.03850 =
         0.03788   -0.00309    0.01633    0.00393
AFIX  23
H16A  4    1.101460    0.557538    0.149109    11.00000   -1.20000
H16B  4    1.038247    0.395861    0.154625    11.00000   -1.20000
AFIX   0
N4    3    0.922715    0.561194    0.018188    11.00000    0.02333    0.03209 =
         0.01851   -0.00504    0.00692   -0.01694
AFIX  23
H4A   4    0.963374    0.585554   -0.005107    11.00000   -1.20000
H4B   4    0.914690    0.439409    0.017191    11.00000   -1.20000
AFIX   0
BR11  2    1.093095    0.578344    0.289175    11.00000    0.02645    0.04117 =
         0.03245    0.00046    0.01522   -0.00300
BR12  2    0.831947    0.527462   -0.195655    11.00000    0.05409    0.05395 =
         0.04073   -0.00940    0.02512   -0.01765
MOLE    5
BR3   2    0.623121    0.625751    0.511782    11.00000    0.02922    0.01847 =
         0.04366   -0.00106    0.02212   -0.00311
MOLE    6
BR4   2    0.882987    0.173836    0.487741    11.00000    0.01985    0.02272 =
         0.04662    0.00327    0.01927    0.00113
MOLE    7
BR7   2    0.390376    0.191906    0.011166    11.00000    0.02591    0.02101 =
         0.04566   -0.00193    0.02158   -0.00319
MOLE    8
BR10  2    0.894504    0.128788    0.019495    11.00000    0.03181    0.01709 =
         0.04804    0.00051    0.02844   -0.00170
HKLF    4
REM  8m_alv31_0c in P2(1)
REM R1 =  0.1073 for   4058 Fo > 4sig(Fo)  and  0.1492 for all   6819 data
REM    290 parameters refined using     85 restraints
END
WGHT      0.1649      0.0000
REM Highest difference peak  2.125,  deepest hole -2.010,  1-sigma level  0.481
Q1    1   0.6639  0.5844  0.5700  11.00000  0.05    2.13
Q2    1   1.1303  0.5888  0.3512  11.00000  0.05    2.03
Q3    1   0.8276  0.0879  0.4270  11.00000  0.05    1.96
Q4    1   0.3511  0.2299 -0.0506  11.00000  0.05    1.88
Q5    1   0.6630  0.0961  0.7298  11.00000  0.05    1.88
;
