# Supplementary material for: Bis­(2-bromo­eth­yl)ammonium bromide
Source: Acta Crystallogr Sect E Struct Rep Online. 2012 Jul 28;68(Pt 8):o2570–1. doi: 10.1107/S1600536812033417 (PMC3415011; doi:10.1107/S1600536812033417)
Supplement: Supplementary file 2 [file e-68-o2570-Isup2.hkl]

#
# h,k,l, Fc-squared, Fo-squared, sigma(Fo-squared) and status flag
#
data_I
_shelx_title ' 8m_alv31_0c in P2(1)'
_shelx_refln_list_code          4
_shelx_F_calc_maximum      710.64
_exptl_crystal_F_000      1168.00
_reflns_d_resolution_high  0.7828
 
loop_
 _symmetry_equiv_pos_as_xyz
 'x, y, z'
 '-x, y+1/2, -z'
 
_cell_length_a    15.8861
_cell_length_b     7.4891
_cell_length_c    17.1018
_cell_angle_alpha  90.000
_cell_angle_beta  117.450
_cell_angle_gamma  90.000
 
_shelx_F_squared_multiplier     1.000
 
loop_
 _refln_index_h
 _refln_index_k
 _refln_index_l
 _refln_F_squared_calc
 _refln_F_squared_meas
 _refln_F_squared_sigma
 _refln_observed_status
   1  -9   0     1122.64     1569.28    391.97 o
   2  -9   0      201.41      272.27    323.00 o
   3  -9   0     1146.70     1574.36    393.93 o
   4  -9   0      356.42      525.60    350.41 o
   5  -9   0       27.80     -162.46    533.97 o
   6  -9   0      138.11       15.53    559.65 o
   0  -8   0     1425.04     1652.07    475.43 o
   1  -8   0     2409.18     2623.40    349.75 o
   2  -8   0      133.32       26.07    276.12 o
   3  -8   0     1544.09     1639.07    327.48 o
   4  -8   0      158.78      319.93    280.99 o
   5  -8   0     1674.73     1742.02    344.73 o
   6  -8   0      238.47      550.87    323.50 o
   7  -8   0     2420.50     2850.59    399.45 o
   8  -8   0      227.04      344.63    554.27 o
   1  -7   0     1392.68     1545.09    280.31 o
   2  -7   0     1512.06     1594.53    269.41 o
   3  -7   0     1111.95     1126.43    266.36 o
   4  -7   0      486.43      340.94    248.08 o
   5  -7   0      842.47     1062.72    231.68 o
   6  -7   0     1080.40     1154.75    289.58 o
   7  -7   0     3782.00     4342.59    324.84 o
   8  -7   0      261.30      427.73    238.86 o
   9  -7   0      180.24      382.26    373.90 o
   0  -6   0     3306.44     3158.41    379.27 o
   1  -6   0     1641.38     1598.76    228.66 o
   2  -6   0     1780.06     1883.09    206.41 o
   3  -6   0     6386.77     6339.47    293.74 o
   4  -6   0     2337.72     2505.77    225.69 o
   5  -6   0      869.89      958.92    236.62 o
   6  -6   0      757.01      809.86    189.62 o
   7  -6   0     7790.51     8002.46    375.01 o
   8  -6   0     2042.36     2102.83    249.68 o
   9  -6   0     1846.68     1615.03    281.39 o
  10  -6   0      395.23      440.19    379.27 o
  11  -6   0      628.98      905.47    474.84 o
   1  -5   0      766.42      607.63    142.67 o
   2  -5   0    10536.18     9154.83    362.14 o
   3  -5   0     1847.68     1961.19    181.69 o
   4  -5   0     2430.25     2456.88    194.26 o
   5  -5   0     3685.70     3453.89    223.52 o
   6  -5   0     6350.96     6300.35    327.94 o
   7  -5   0     6528.70     6647.31    290.82 o
   8  -5   0     1582.38     1571.63    209.83 o
   9  -5   0      738.34      960.18    229.13 o
  10  -5   0      556.70      435.60    230.38 o
  11  -5   0     2714.59     3043.13    556.66 o
  12  -5   0     1035.89     1273.40    589.51 o
  13  -5   0     3588.37     6622.02    880.99 o
  14  -5   0     1388.10     1036.88    771.09 o
   0  -4   0    50124.52    44404.44    591.08 o
   1  -4   0     8483.33     8034.56    224.22 o
   2  -4   0     6523.44     5830.82    215.21 o
   3  -4   0     9281.79     8643.27    237.99 o
   4  -4   0    10649.26     8563.38   1311.18 o
   5  -4   0     1346.52     1509.02    155.54 o
   6  -4   0     3981.47     3995.51    210.60 o
   7  -4   0    11444.51    11773.63    379.24 o
   8  -4   0     9387.67     9095.55    353.26 o
   9  -4   0     5140.70     5176.10    607.43 o
  10  -4   0     2689.15     2584.56    338.66 o
  11  -4   0     1301.62     1426.90    604.45 o
  12  -4   0     1580.36     1410.17    743.01 o
  13  -4   0     4404.22     4857.07   1127.66 o
  14  -4   0      701.98     -958.03   1108.55 o
  15  -4   0     1299.20    -1573.23   1573.23 o
  16  -4   0     1016.76    -1459.75   1459.75 o
   1  -3   0     1755.32     2242.52    179.65 o
   2  -3   0    24396.26    21102.88    452.71 o
   3  -3   0     7476.57     5313.32   1912.23 o
   4  -3   0    37774.16    36704.79   1143.19 o
   5  -3   0     3944.57     3893.69    179.54 o
   6  -3   0    19954.75    20688.22    515.61 o
   7  -3   0     5277.29     5106.84    267.22 o
   8  -3   0     3816.51     3997.34    264.03 o
   9  -3   0     2009.31     1749.42    229.35 o
  10  -3   0     1605.36     1661.84    646.55 o
  11  -3   0     2030.09     2067.45    464.09 o
  12  -3   0     2643.05     3027.60    886.36 o
  13  -3   0     4000.05     6279.78   1219.05 o
  14  -3   0     2461.89     5179.60   1177.83 o
  15  -3   0      277.39      941.31    944.89 o
  16  -3   0      797.30     1308.64    917.42 o
  17  -3   0      746.61     1613.25    885.17 o
   0  -2   0   505009.44   366286.06  24101.38 o
   1  -2   0    14675.67    14229.49    230.78 o
   2  -2   0     7816.63     6901.90    182.10 o
   3  -2   0     3549.18     3569.04    194.06 o
   4  -2   0    34924.84    37355.68   1631.66 o
   5  -2   0     3692.38     3887.69    300.00 o
   6  -2   0     4964.22     4261.87   1007.91 o
   7  -2   0     7486.10     7757.70   1811.25 o
   8  -2   0    10547.62    10862.70   1507.23 o
   9  -2   0     3707.79     4754.02    331.18 o
  10  -2   0    11944.81    13021.13    473.46 o
  11  -2   0     1015.07     1686.01    272.41 o
  12  -2   0     2156.36     2847.23    725.69 o
  13  -2   0     3626.84     4214.99    817.08 o
  14  -2   0      912.85     1406.59    697.02 o
  15  -2   0     3854.01     5204.68    847.54 o
  16  -2   0      791.49      120.05    663.58 o
  17  -2   0      769.71      606.24    695.23 o
   1  -1   0      508.32      365.28    193.35 o
   2  -1   0     6693.88     7172.52    438.62 o
   3  -1   0     4073.55     3862.53    821.01 o
   4  -1   0   142074.78   118182.18   5280.24 o
   5  -1   0      745.69      958.14    231.45 o
   6  -1   0    30016.92    31998.65   2775.25 o
   7  -1   0     1612.05     2232.92    332.39 o
   8  -1   0     5519.90     6984.62    436.92 o
   9  -1   0     1803.85     2579.44    343.55 o
  10  -1   0     7998.00    10593.49    523.66 o
  11  -1   0     1885.38     2015.93    351.98 o
  12  -1   0     6528.03     6458.69    682.09 o
  13  -1   0     1977.45     2594.58    643.87 o
  14  -1   0      668.69      835.59    550.09 o
  15  -1   0      483.14      826.04    563.23 o
  16  -1   0     1517.80     1075.10    612.21 o
  17  -1   0      278.40       75.85    559.05 o
   1   0   0       81.47      -30.46     30.46 o
   2   0   0     5785.09     9327.10    245.48 o
   3   0   0      225.79      638.49    174.41 o
   4   0   0    67029.19   128792.33   1266.83 o
   5   0   0     1715.17     3618.31    421.08 o
   6   0   0     1846.07     3158.41    391.22 o
   7   0   0     4048.44     7129.71    581.75 o
   8   0   0     4501.05     5972.78    567.41 o
   9   0   0      521.34      552.48    422.28 o
  10   0   0    19572.13    16824.13    835.59 o
  11   0   0      785.00      490.37    481.41 o
  12   0   0     2388.22     2539.63    561.44 o
  13   0   0     2002.48     2493.64    545.32 o
  14   0   0     1739.07     1754.80    616.99 o
  15   0   0     4661.52     4542.90    773.48 o
  16   0   0       16.44      105.12    572.79 o
  17   0   0      463.53       31.66    594.89 o
  18   0   0      516.33      609.22    707.18 o
   5   1   0      661.78      206.66     79.44 o
   6   1   0    29724.38    32906.45    690.45 o
   7   1   0     1627.36     2117.35    323.72 o
   8   1   0     5643.79     6463.75    476.63 o
   9   1   0     1791.44     2006.26    414.51 o
  10   1   0     8048.47    10832.84    699.41 o
  11   1   0     1883.06     1944.74    513.66 o
  12   1   0     6410.32     6889.61    714.94 o
  13   1   0     2003.20     1241.14    556.66 o
  14   1   0      657.85      741.82    563.83 o
  17   1   0      272.71      671.94    658.20 o
   7   2   0     7335.09     7971.28    476.63 o
   8   2   0    10485.53    11022.77    560.25 o
   9   2   0     3650.22      335.67    155.29 o
  10   2   0    12183.21    11225.85    664.17 o
  11   2   0     1053.78     1200.53    476.63 o
  12   2   0     2133.13     2797.65    540.54 o
  13   2   0     3641.85     4536.33    652.23 o
  14   2   0      959.78      120.05    569.21 o
  15   2   0     3848.15     3107.64    708.97 o
   8   3   0     3960.78     4307.57    463.49 o
   9   3   0     2007.60     1837.83    420.48 o
  10   3   0     1655.82     1865.90    461.10 o
  11   3   0     1984.74     1997.90    494.55 o
  12   3   0     2584.18      960.42    366.73 o
  13   3   0     4053.93     2853.20    529.79 o
  14   3   0     2449.41     2782.12    634.31 o
  15   3   0      298.19     -244.88    610.42 o
   9   4   0     5124.58     4785.99    572.79 o
  10   4   0     2684.33     1987.74    498.13 o
  11   4   0     1387.92     1142.59    486.18 o
  12   4   0     1582.56     1529.63    548.90 o
  13   4   0     4404.28     4016.10    666.56 o
  14   4   0      656.62     1033.89    646.26 o
  15   4   0     1315.10     -209.64    292.67 o
  16   4   0     1091.50      542.93    691.05 o
  10   5   0      552.45      551.89    444.97 o
  11   5   0     2668.21     2683.57    622.96 o
  12   5   0     1053.60     1382.70    590.11 o
  13   5   0     3561.89     2817.36    705.98 o
  14   5   0     1357.35     1133.63    598.47 o
  15   5   0     1012.07      266.39    679.70 o
  10   6   0      355.73      493.95    545.32 o
  11   6   0      679.85      979.54    599.67 o
  12   6   0      734.92      764.52    629.53 o
  13   6   0     2249.46     2077.93    740.63 o
  14   6   0      830.17      503.51    712.55 o
  10   7   0      330.43     -309.39    531.58 o
  11   7   0     3678.26     3479.74    787.81 o
  12   7   0      616.85      695.83    646.26 o
  -6  -9   1      318.41      182.17    556.66 o
  -5  -9   1     2079.84     1972.21    622.36 o
  -4  -9   1       80.69      -63.31    486.78 o
  -3  -9   1     1129.35     1058.28    376.84 o
  -2  -9   1      713.16      647.73    360.37 o
  -1  -9   1     1990.04     1939.84    392.55 o
   0  -9   1       17.06     -225.32    313.27 o
   1  -9   1     1305.08     1480.21    377.03 o
   2  -9   1      352.74      313.00    349.24 o
   3  -9   1     4727.08     4299.33    469.34 o
   4  -9   1      221.15      336.36    346.97 o
   5  -9   1      241.44      243.79    371.66 o
  -9  -8   1     5061.99     5032.29    506.09 o
  -8  -8   1       59.93      137.34    355.58 o
  -7  -8   1     1652.29     1044.60    294.27 o
  -6  -8   1      194.39       91.53    305.51 o
  -5  -8   1     3873.77     4136.00    399.27 o
  -4  -8   1      308.66       69.59    279.18 o
  -3  -8   1     2351.55     2636.93    350.61 o
  -2  -8   1      131.32      354.44    281.67 o
  -1  -8   1     3287.22     3442.82    377.93 o
   0  -8   1       13.36     -164.52    264.04 o
   1  -8   1     6977.13     6496.30    460.25 o
   2  -8   1      216.14      393.26    300.91 o
   3  -8   1     1425.54     1912.72    338.97 o
   4  -8   1      351.61      420.38    286.12 o
   5  -8   1     1185.90     1125.49    344.08 o
   6  -8   1       92.21     -129.37    301.91 o
   7  -8   1     1256.41     1225.61    363.61 o
   8  -8   1      722.94      937.73    465.28 o
  -9  -7   1      493.56      419.48    317.92 o
  -8  -7   1      734.89     1059.97    249.12 o
  -7  -7   1     6974.44     5151.95    872.17 o
  -6  -7   1      694.47      494.81    212.38 o
  -5  -7   1     8191.49     7363.89    355.17 o
  -4  -7   1      243.97      470.03    203.62 o
  -3  -7   1     8737.89     7690.74    351.89 o
  -2  -7   1      358.19      374.09    225.70 o
  -1  -7   1     2230.80     2231.65    297.99 o
   0  -7   1       61.68      112.10    215.17 o
   1  -7   1     6197.72     6011.36    455.72 o
   2  -7   1      828.01      681.18    256.53 o
   3  -7   1     7274.03     7065.21    412.81 o
   4  -7   1      425.72      558.44    248.64 o
   5  -7   1     2597.32     3158.48    353.88 o
   6  -7   1      846.18      650.14    293.65 o
   7  -7   1     3111.26     3285.93    389.05 o
   8  -7   1      904.48      851.12    443.18 o
   9  -7   1      655.49      706.58    468.86 o
  10  -7   1      610.98      643.27    480.81 o
 -11  -6   1     1716.28     2278.02    465.28 o
 -10  -6   1      433.50      593.21    259.21 o
  -9  -6   1     9678.83     8712.50    363.18 o
  -8  -6   1      779.07      960.29    211.92 o
  -7  -6   1     1800.86     1897.60    223.13 o
  -6  -6   1      442.06      358.18    157.97 o
  -5  -6   1     2134.80     2093.05    217.41 o
  -4  -6   1     1067.82     1125.25    191.53 o
  -3  -6   1     1605.88     1720.74    211.59 o
  -2  -6   1      264.37       94.48    154.13 o
  -1  -6   1     1087.08     1207.11    188.51 o
   0  -6   1      895.61      560.85    199.95 o
   1  -6   1    21142.51    18550.61    800.05 o
   2  -6   1      961.79     1127.33    228.01 o
   3  -6   1     4222.11     3966.35    314.14 o
   4  -6   1      450.02      414.15    207.59 o
   5  -6   1     2900.12     2750.43    246.46 o
   6  -6   1     1166.85     1253.14    212.51 o
   7  -6   1     5339.98     5571.22    475.23 o
   8  -6   1      944.93     1182.08    264.88 o
   9  -6   1     2646.81     2966.68    502.31 o
  10  -6   1      778.61      493.35    441.39 o
  11  -6   1      404.34      416.30    481.41 o
  12  -6   1      755.97     1310.43    592.50 o
 -13  -5   1     1679.56     1999.69    622.96 o
 -12  -5   1      841.14     1297.29    470.06 o
 -11  -5   1     1302.89     1725.00    397.49 o
 -10  -5   1      662.00      772.39    236.78 o
  -9  -5   1      294.25      397.23    186.63 o
  -8  -5   1     1681.46     1874.32    210.73 o
  -7  -5   1     8594.23     7740.30    294.76 o
  -6  -5   1     4399.68     3552.37    222.80 o
  -5  -5   1    14694.93    12826.60    324.34 o
  -4  -5   1      439.96      248.70    136.75 o
  -3  -5   1    25095.89    21720.04    617.32 o
  -2  -5   1      246.01      321.38    131.62 o
  -1  -5   1      498.48      547.23    139.29 o
   0  -5   1       80.01       53.66    126.85 o
   1  -5   1    12357.57    10885.44    338.30 o
   2  -5   1     1706.61     1802.16    179.09 o
   3  -5   1     4139.30     4253.58    249.80 o
   4  -5   1     2993.25     2996.85    214.03 o
   5  -5   1    11137.79    11393.20    492.28 o
   6  -5   1     2501.23     2530.84    210.32 o
   7  -5   1     6132.21     6134.66    592.80 o
   8  -5   1     1754.52     1997.97    252.63 o
   9  -5   1     1956.22     2083.52    268.22 o
  10  -5   1     3340.92     3844.08    590.11 o
  11  -5   1     2730.01     3052.69    650.44 o
  12  -5   1      390.37      477.23    611.61 o
  13  -5   1      300.76       89.59    743.61 o
  14  -5   1      805.83      987.90    979.54 o
 -15  -4   1      728.12      375.69   1259.06 o
 -14  -4   1     2247.06     2565.91   1092.42 o
 -13  -4   1      431.96      354.19    700.01 o
 -12  -4   1      925.29      754.96    566.22 o
 -11  -4   1     1570.72     1997.56    283.89 o
 -10  -4   1     4092.26     3872.12    605.94 o
  -9  -4   1     6308.59     6482.09    695.53 o
  -8  -4   1     2224.12     2586.50    203.42 o
  -7  -4   1     3772.27     4069.12    220.85 o
  -6  -4   1     2710.68     2342.66    173.28 o
  -5  -4   1     2516.31     2261.58    208.37 o
  -4  -4   1     2111.56     1823.93    146.09 o
  -3  -4   1     2592.33     2539.96    160.19 o
  -2  -4   1      791.25      745.28    116.18 o
  -1  -4   1     9175.59     8025.13    222.91 o
   0  -4   1     2175.40     2122.22    149.74 o
   1  -4   1    24498.68    21492.11    619.16 o
   2  -4   1     7062.92     6549.00    217.25 o
   3  -4   1     4594.49     4219.13    321.27 o
   4  -4   1      721.67      701.73    132.49 o
   5  -4   1     1800.04     1703.46    162.38 o
   6  -4   1     6681.32     6814.33    324.50 o
   7  -4   1     7135.81     7529.05    418.39 o
   8  -4   1     1652.02     1491.61    213.54 o
   9  -4   1     7811.87     7625.20   1327.75 o
  10  -4   1     3561.42     4160.04    658.20 o
  11  -4   1      673.44       56.14    554.27 o
  12  -4   1      563.18      119.46    754.36 o
  13  -4   1     3026.05     1684.33    999.25 o
  14  -4   1      744.17    -1051.21   1051.21 o
  15  -4   1      459.01    -1342.08   1420.33 o
 -17  -3   1      362.34      878.00    846.94 o
 -16  -3   1       68.04     -145.14    841.57 o
 -15  -3   1      699.37     1597.72   1036.28 o
 -14  -3   1     1371.21     2945.18   1140.80 o
 -13  -3   1     1507.49     1299.08    957.44 o
 -12  -3   1     2072.50     2404.92    604.15 o
 -11  -3   1     2985.50     3084.45    431.53 o
 -10  -3   1     4815.22     4523.81    558.75 o
  -9  -3   1     1699.49     1691.27    234.69 o
  -8  -3   1     3697.82     3868.52    280.27 o
  -7  -3   1     8743.63     9814.73    402.29 o
  -6  -3   1    13037.52    12355.42    369.66 o
  -5  -3   1    10967.26    10252.41    237.17 o
  -4  -3   1     2317.36     2249.03    161.18 o
  -3  -3   1    19951.44    18477.61    349.23 o
  -2  -3   1      419.32      496.32     85.16 o
  -1  -3   1     2078.49     1822.02    115.94 o
   0  -3   1       58.45       81.28     76.83 o
   1  -3   1     6834.41     5665.88    151.44 o
   2  -3   1     9588.90     8897.06    453.59 o
   3  -3   1     7154.92     7098.65    244.53 o
   4  -3   1     4565.34     5320.72    401.97 o
   5  -3   1    16300.98    16571.33    860.55 o
   6  -3   1    16855.50    16102.65    440.79 o
   7  -3   1     6192.06     6109.48    263.91 o
   8  -3   1     6104.38     5755.26    298.34 o
   9  -3   1     3176.36     2764.96    455.42 o
  10  -3   1     6228.11     5593.63    823.35 o
  11  -3   1     2015.85     2109.59    744.21 o
  12  -3   1     1147.68     1760.78    863.07 o
  13  -3   1      953.31     2248.75    984.31 o
  14  -3   1     2503.42     4036.41   1070.92 o
  15  -3   1      562.58      474.24    882.78 o
  16  -3   1      921.27     1824.09    927.57 o
 -18  -2   1      976.72     1114.52    731.67 o
 -17  -2   1      843.29      824.24    675.52 o
 -16  -2   1     3046.57     2620.26    714.34 o
 -15  -2   1      124.45      -20.90    610.42 o
 -14  -2   1     2791.30     3095.10    771.68 o
 -13  -2   1     2519.88     2341.33    693.44 o
 -12  -2   1     1514.21     2021.44    317.98 o
 -11  -2   1      438.52      853.99    277.91 o
 -10  -2   1     9800.08     9889.87    462.93 o
  -9  -2   1     1686.29     2114.85    275.68 o
  -8  -2   1     4180.13     4828.89    582.65 o
  -7  -2   1     4909.35     4790.52   1354.63 o
  -6  -2   1    12947.41    12679.62   1294.89 o
  -5  -2   1     5033.28     4875.62    235.52 o
  -4  -2   1     5138.57     4906.29    153.79 o
  -3  -2   1     4668.83     3670.39    938.55 o
  -2  -2   1      749.33      711.38     70.26 o
  -1  -2   1    17729.07    16172.48    352.08 o
   0  -2   1     1570.21     1570.00     90.97 o
   1  -2   1     7350.22     5461.25   1336.15 o
   2  -2   1    19251.34    18756.93    745.89 o
   3  -2   1     1770.63     1786.55    110.37 o
   4  -2   1     1363.45     1395.83    128.46 o
   5  -2   1     1936.08     1774.37    145.69 o
   6  -2   1    10705.96     9755.13   2071.66 o
   7  -2   1     3354.25     4147.80    260.41 o
   8  -2   1     5359.43     5550.30    263.91 o
   9  -2   1     6055.90     6673.67    295.77 o
  10  -2   1    16023.98    18290.08    989.69 o
  11  -2   1      556.27      515.45    562.04 o
  12  -2   1     2553.97     3369.25    765.11 o
  13  -2   1      854.28     1326.56    651.63 o
  14  -2   1     3660.83     4524.38    841.57 o
  15  -2   1      964.30      933.55    707.18 o
  16  -2   1     1342.50     1085.85    741.22 o
  17  -2   1     1042.36     1083.46    757.35 o
 -18  -1   1      304.69       98.55    615.79 o
 -17  -1   1      354.71      127.82    587.12 o
 -16  -1   1      229.04      218.60    581.15 o
 -15  -1   1      277.17      673.73    588.32 o
 -14  -1   1     1178.37     1153.94    589.51 o
 -13  -1   1     1864.46     2140.16    367.15 o
 -12  -1   1     3943.25     5057.40    653.72 o
 -11  -1   1     2239.92     2830.55    411.08 o
 -10  -1   1     9327.39    12019.63    585.86 o
  -9  -1   1     5765.09     7052.87    519.92 o
  -8  -1   1     6049.90     8440.22   1062.56 o
  -7  -1   1     3250.34     4951.02    901.29 o
  -6  -1   1    16234.06    16505.96   4768.07 o
  -5  -1   1     2468.86     2376.00    590.11 o
  -4  -1   1     6316.13     6415.34   1095.26 o
  -3  -1   1     2492.24     2497.45    449.56 o
  -2  -1   1      398.50      449.65     45.02 o
  -1  -1   1      763.06      721.89     44.94 o
   0  -1   1      543.11      625.56     63.72 o
   1  -1   1      165.35      169.84     37.51 o
   2  -1   1    11009.24     9882.36    402.57 o
   3  -1   1     3592.38     3255.68    561.74 o
   4  -1   1     1604.39     1592.81    193.82 o
   5  -1   1     4272.55     3940.23    196.17 o
   6  -1   1    52908.02    54229.15   2573.08 o
   7  -1   1     2525.83     3321.11    324.62 o
   8  -1   1    16713.96    19260.60    515.00 o
   9  -1   1     3854.37     4045.99    426.76 o
  10  -1   1     5502.87     6004.94    683.88 o
  11  -1   1      504.25      938.08    279.30 o
  12  -1   1     1304.67     1592.94    572.19 o
  13  -1   1      979.98      978.94    608.63 o
  14  -1   1     4944.88     4688.63    744.21 o
  15  -1   1      127.76      342.24    568.61 o
  16  -1   1      972.42     1194.56    631.32 o
  17  -1   1       48.61     -321.34    612.21 o
 -18   0   1     1087.54      881.58    677.31 o
 -17   0   1      344.62      504.70    630.13 o
 -16   0   1     4684.18     4656.38    759.74 o
 -15   0   1      103.77      101.54    530.38 o
 -14   0   1     1006.07     1099.59    527.99 o
 -13   0   1     4776.29     4054.92    641.48 o
 -12   0   1     1587.06     1571.44    553.08 o
 -11   0   1      188.41     -179.18    466.47 o
 -10   0   1    12908.54    12686.79    820.06 o
  -9   0   1     3580.26     4550.66    580.55 o
  -8   0   1     8178.81    14986.91    803.34 o
  -7   0   1     1260.06     2777.34    485.59 o
  -6   0   1    19852.94    37628.54    993.27 o
  -5   0   1     1603.25     2485.87    377.48 o
  -4   0   1    13796.33    16774.56    538.15 o
  -3   0   1      192.21      -74.06     81.83 o
  -2   0   1      308.86      725.11    276.24 o
  -1   0   1       73.51       48.85     57.94 o
   0   0   1       41.82       28.96     20.64 o
   1   0   1        8.60        6.57     30.46 o
   3   0   1      885.68     1380.31    146.93 o
   4   0   1     1805.65     2896.80    258.02 o
   5   0   1     6117.66     8990.23    396.00 o
   6   0   1    11248.70    16852.80    554.87 o
   7   0   1     1808.10     2991.17    387.04 o
   8   0   1     8006.14     9696.81    603.25 o
   9   0   1     1067.07     1475.87    410.33 o
  10   0   1    26062.51    22900.25    864.26 o
  11   0   1      101.58      174.41    444.97 o
  12   0   1     4913.65     5857.50    623.26 o
  13   0   1       43.32      423.47    544.72 o
  14   0   1     6759.99     7506.59    889.94 o
  15   0   1     1173.19     1214.27    628.93 o
  16   0   1      184.06     -215.62    569.21 o
  17   0   1     1116.16      765.71    642.07 o
 -18   1   1      318.13      177.39    641.48 o
 -15   1   1      280.49      155.89    590.71 o
 -14   1   1     1174.13     1426.30    587.12 o
 -13   1   1     1890.59     1494.39    571.60 o
 -12   1   1     3921.87     5015.94    674.92 o
 -11   1   1     2282.50     2781.53    576.97 o
 -10   1   1     9133.87    10801.18    710.16 o
  -9   1   1     5738.36     6687.13    573.39 o
  -8   1   1     5862.15     4667.13    420.48 o
  -7   1   1     3299.52      262.80    137.97 o
  -6   1   1    16009.01    16591.20    560.84 o
  -5   1   1     2465.77     3042.54    319.54 o
  -4   1   1     6350.43     8960.37    370.91 o
  -3   1   1     2542.86     3538.28    250.86 o
   6   1   1    53306.54    62296.13    902.49 o
   7   1   1     2755.97     3301.75    354.78 o
   8   1   1    17068.26    20664.64    665.97 o
   9   1   1     3874.20     4192.89    479.61 o
  10   1   1     5583.11     6927.23    623.56 o
  11   1   1      521.25      789.60    441.39 o
  12   1   1     1345.79     1278.77    509.48 o
  13   1   1      971.37      619.97    511.87 o
  16   1   1      983.99      718.53    641.48 o
  17   1   1       57.27      363.15    664.17 o
 -16   2   1     3018.90     1936.97    759.14 o
 -15   2   1      113.82     -352.99    603.25 o
 -14   2   1     2733.55     3207.98    697.62 o
 -13   2   1     2482.10     2249.95    580.55 o
 -12   2   1     1468.70     2015.22    527.40 o
 -11   2   1      508.26       -9.56    179.18 o
 -10   2   1     9806.35     9828.81    655.21 o
  -9   2   1     1797.37     2419.57    425.26 o
  -8   2   1     4038.44     5278.15    489.17 o
  -7   2   1     5004.54     5547.52    450.95 o
  -6   2   1    12803.82    14348.42    557.26 o
   7   2   1     3414.91      929.96    167.24 o
   8   2   1     5604.02     3820.79    355.38 o
   9   2   1     6094.37     6193.18    534.56 o
  10   2   1    15854.20    18624.33    791.39 o
  11   2   1      550.15      590.71    434.82 o
  12   2   1     2530.46     2165.13    493.35 o
  13   2   1      842.64     1110.94    531.58 o
  14   2   1     3719.47     3600.99    704.79 o
 -16   3   1       77.40     -597.28    597.28 o
 -15   3   1      672.09      579.36    611.61 o
 -14   3   1     1355.46     -203.67    222.19 o
 -13   3   1     1550.79     1778.10    579.96 o
 -12   3   1     2131.87     2081.51    556.66 o
 -11   3   1     3088.20     3574.11    571.60 o
 -10   3   1     4649.30     4986.08    573.98 o
  -9   3   1     1737.51     1517.09    423.47 o
  -8   3   1     3595.21     3621.30    458.71 o
  -7   3   1     8877.24     9198.09    543.52 o
   9   3   1     3240.65     3338.79    465.28 o
  10   3   1     6289.24     6640.54    593.10 o
  11   3   1     1975.63      298.04    179.78 o
  12   3   1     1124.55     1052.40    482.60 o
  13   3   1      950.20      463.49    496.34 o
  14   3   1     2520.99     2200.97    597.88 o
  15   3   1      551.36     -154.10    596.08 o
 -16   4   1      719.12      509.48    605.04 o
 -15   4   1      710.99      781.84    663.58 o
 -14   4   1     2291.47     2328.79    666.56 o
 -13   4   1      420.06       70.48    534.56 o
 -12   4   1      911.15      207.26    516.05 o
 -11   4   1     1640.06     2104.81    503.51 o
 -10   4   1     3973.66     3872.16    582.94 o
  -9   4   1     6695.30     6964.86    627.14 o
  -8   4   1     2393.35     1929.21    421.08 o
   9   4   1     7868.84     6954.71    608.63 o
  10   4   1     3468.22     4008.93    567.41 o
  11   4   1      621.29      580.55    412.12 o
  12   4   1      544.06      455.13    484.39 o
  13   4   1     3155.69     3006.10    664.17 o
  14   4   1      734.15       52.56    309.39 o
  15   4   1      428.51      665.97    678.51 o
 -15   5   1     1206.20     1543.96    734.06 o
 -14   5   1      801.55      671.94    650.44 o
 -13   5   1     1747.25     1775.71    667.16 o
 -12   5   1      897.02     1424.51    609.22 o
 -11   5   1     1316.88     1862.91    538.75 o
 -10   5   1      693.78      529.79    453.33 o
  -9   5   1      261.49      256.83    410.33 o
  10   5   1     3362.67     3070.61    544.72 o
  11   5   1     2616.03     2416.59    594.89 o
  12   5   1      357.49     -284.90    519.03 o
  13   5   1      305.09      327.31    583.54 o
  14   5   1      819.00      645.06    637.30 o
 -14   6   1      492.24      576.37    716.73 o
 -13   6   1      571.75      337.46    670.15 o
 -12   6   1      241.24      657.01    634.31 o
 -11   6   1     1716.08     1753.01    609.22 o
 -10   6   1      403.88      286.69    541.13 o
  -9   6   1     9910.96     9024.28    809.31 o
  10   6   1      774.22      578.17    502.31 o
  11   6   1      367.29      677.31    530.98 o
  12   6   1      736.18      726.29    632.52 o
  13   6   1     2729.74     2404.05    734.65 o
 -12   7   1      328.09      841.57    656.41 o
 -11   7   1     2299.54     2705.67    713.75 o
 -10   7   1       14.87      222.78    557.86 o
  -9   7   1      474.92      452.74    537.55 o
  10   7   1      616.02      599.67    614.00 o
  11   7   1     1400.01     1460.35    634.91 o
 -10   8   1      148.09       19.71    673.13 o
  -9   8   1     5084.67     5451.36    837.38 o
  -6  -9   2       36.38      127.82    551.29 o
  -5  -9   2      828.99     1112.73    621.77 o
  -4  -9   2      740.75     1382.70    569.80 o
  -3  -9   2      936.82     1160.51    551.29 o
  -2  -9   2      236.82      456.29    349.46 o
  -1  -9   2      906.46      867.27    355.37 o
   0  -9   2       30.63     -214.52    332.37 o
   1  -9   2      433.85      492.11    343.65 o
   2  -9   2      179.56      300.17    355.90 o
   3  -9   2     3980.21     4695.17    497.06 o
   4  -9   2      136.28      300.37    370.83 o
   5  -9   2     1083.01     1261.57    454.23 o
 -10  -8   2      102.34      405.55    604.45 o
  -9  -8   2     1764.54     2132.46    437.83 o
  -8  -8   2      790.65      654.33    328.58 o
  -7  -8   2      797.26      907.26    414.81 o
  -6  -8   2      492.92      410.13    342.91 o
  -5  -8   2     2269.02     2772.79    312.89 o
  -4  -8   2      517.46      640.61    257.59 o
  -3  -8   2     1656.73     1958.57    332.12 o
  -2  -8   2      148.59      378.99    286.23 o
  -1  -8   2     5624.59     5535.89    427.95 o
   0  -8   2      282.50      139.74    291.61 o
   1  -8   2     1959.60     1765.24    339.70 o
   2  -8   2       59.68      337.90    288.73 o
   3  -8   2     1409.49     1540.94    341.58 o
   4  -8   2      289.09      178.17    316.29 o
   5  -8   2      684.46      624.51    334.23 o
   6  -8   2       83.35      -72.27    377.48 o
   7  -8   2      642.80      569.80    458.71 o
   8  -8   2      352.92      328.50    482.00 o
 -10  -7   2      593.15      651.43    338.68 o
  -9  -7   2      701.51      943.67    342.60 o
  -8  -7   2      839.86     1017.17    514.26 o
  -7  -7   2     2074.98     2310.79    265.36 o
  -6  -7   2     1223.86     1165.76    218.39 o
  -5  -7   2     1170.31     1210.33    224.71 o
  -4  -7   2      646.92      661.60    208.51 o
  -3  -7   2     6396.07     5964.90    322.40 o
  -2  -7   2     2280.86     2275.94    247.88 o
  -1  -7   2     4368.54     4129.85    402.55 o
   0  -7   2      129.51      -44.95    227.42 o
   1  -7   2     1807.26     1801.56    288.29 o
   2  -7   2     1430.53     1308.95    281.94 o
   3  -7   2    10636.81    10804.17    763.02 o
   4  -7   2      458.05      606.69    279.52 o
   5  -7   2     4043.35     4594.12    479.32 o
   6  -7   2      803.34      952.66    396.59 o
   7  -7   2     3585.26     3628.47    549.50 o
   8  -7   2      446.23      495.14    443.78 o
   9  -7   2     1723.64     2128.70    552.48 o
  10  -7   2      972.26     1048.22    540.54 o
  11  -7   2      491.77      942.51    585.33 o
 -11  -6   2      938.04      815.28    396.00 o
 -10  -6   2      848.22      852.99    219.89 o
  -9  -6   2     1644.56     1436.10    233.84 o
  -8  -6   2     2075.22     2121.00    232.77 o
  -7  -6   2      685.38      707.78    188.60 o
  -6  -6   2     1007.40      767.66    179.44 o
  -5  -6   2     7430.82     6968.57    297.19 o
  -4  -6   2     5569.74     4480.87    265.57 o
  -3  -6   2     1634.46     1582.40    197.46 o
  -2  -6   2     1933.52     2026.38    215.91 o
  -1  -6   2    14740.71    14410.20    411.56 o
   0  -6   2     6511.59     6196.49    295.75 o
   1  -6   2    10711.13     9502.40    684.78 o
   2  -6   2      501.97      445.46    210.93 o
   3  -6   2     1591.77     1588.19    425.86 o
   4  -6   2     2523.64     2506.55    296.78 o
   5  -6   2     2676.04     3014.01    330.81 o
   6  -6   2      247.44      458.11    343.44 o
   7  -6   2      921.53      734.06    383.45 o
   8  -6   2     2765.59     2667.45    498.73 o
   9  -6   2     4558.53     4247.84    605.04 o
  10  -6   2     1132.98     1285.34    538.15 o
  11  -6   2     3066.97     4002.96    731.67 o
  12  -6   2      458.91      726.29    658.20 o
  13  -6   2      813.55      598.47    754.96 o
 -12  -5   2     2913.48     3271.29    505.30 o
 -11  -5   2     3002.48     3011.74    307.12 o
 -10  -5   2     4339.10     4623.82    392.28 o
  -9  -5   2      972.88     1173.09    201.81 o
  -8  -5   2     4278.82     3996.13    254.45 o
  -7  -5   2     1538.98     1012.95    402.64 o
  -6  -5   2     8892.09     7710.48    266.01 o
  -5  -5   2     3039.64     2992.05    201.24 o
  -4  -5   2    10049.22     9193.80    275.80 o
  -3  -5   2    18197.33    16975.55    351.99 o
  -2  -5   2     9201.66     8797.03    272.65 o
  -1  -5   2     8622.16     7655.04    262.68 o
   0  -5   2      365.08      297.25    132.56 o
   1  -5   2     3977.24     4119.98    286.05 o
   2  -5   2     4638.58     4280.28    246.69 o
   3  -5   2    12840.88    13031.41   1153.64 o
   4  -5   2     2760.72     2977.84    275.05 o
   5  -5   2     7320.51     7583.82    377.92 o
   6  -5   2     3962.43     3808.84    436.61 o
   7  -5   2     4368.19     3869.77    477.23 o
   8  -5   2     1310.68     1797.81    452.74 o
   9  -5   2     4176.36     4818.84    631.32 o
  10  -5   2     4217.69     4741.79    705.98 o
  11  -5   2     1787.13     1787.65    686.27 o
  12  -5   2     2168.96     2999.53    883.97 o
  13  -5   2      558.96      295.65    844.55 o
  14  -5   2       45.53     -432.43   1129.45 o
 -14  -4   2     6076.69     8225.72   1049.42 o
 -13  -4   2      715.41      539.34    574.58 o
 -12  -4   2     2098.15     2274.01    393.01 o
 -11  -4   2     1523.03     2041.45    290.59 o
 -10  -4   2     3106.36     3303.49    288.15 o
  -9  -4   2     1468.40     1696.81    200.28 o
  -8  -4   2    11109.04    11269.79    431.41 o
  -7  -4   2     1869.60     1825.04    171.62 o
  -6  -4   2     1540.19     1312.27    399.10 o
  -5  -4   2     7672.66     7542.89    230.52 o
  -4  -4   2    28137.50    23906.59    413.87 o
  -3  -4   2     3561.98     2956.96    167.96 o
  -2  -4   2     5648.32     5176.57    188.37 o
  -1  -4   2    14778.15    14175.47    464.07 o
   0  -4   2    48746.23    43199.44   2401.87 o
   1  -4   2    16392.97    15044.62    909.24 o
   2  -4   2     1680.29     1628.19    155.31 o
   3  -4   2     1525.87     1697.83    198.72 o
   4  -4   2    10753.28    10735.07    633.13 o
   5  -4   2     5254.29     5311.55    271.22 o
   6  -4   2       81.26      149.67    153.36 o
   7  -4   2     2969.23     2637.32    272.96 o
   8  -4   2     7915.21     7920.76    335.07 o
   9  -4   2     4306.24     4054.92    663.58 o
  10  -4   2     4443.29     4331.46    728.68 o
  11  -4   2     2107.90     2050.46    728.68 o
  12  -4   2     2050.60      -59.73    752.57 o
  13  -4   2     1054.29      404.95    973.56 o
  14  -4   2     2415.90     1521.27   1392.85 o
  15  -4   2      541.10     1153.34   1364.18 o
 -17  -3   2      670.63      983.72    870.23 o
 -16  -3   2     2942.99     4174.38   1120.49 o
 -15  -3   2     1791.72     2540.22   1177.83 o
 -14  -3   2     3826.87     3817.21   1339.10 o
 -13  -3   2      536.42      160.74   1013.88 o
 -12  -3   2     6720.14     7499.24   1907.11 o
 -11  -3   2     3444.14     3369.78    347.89 o
 -10  -3   2    11890.75    13542.32    483.13 o
  -9  -3   2     1509.78     1962.12    244.99 o
  -8  -3   2    10413.87    10111.05    302.66 o
  -7  -3   2     2723.25     2865.17    194.37 o
  -6  -3   2    23798.37    22088.91   1146.71 o
  -5  -3   2     6031.27     5671.28    238.23 o
  -4  -3   2    61236.04    57013.82    942.67 o
  -3  -3   2    16608.43    15556.88    262.23 o
  -2  -3   2    16375.85    15051.92    650.95 o
  -1  -3   2     4913.75     4462.39    238.23 o
   0  -3   2      519.62      454.02     90.12 o
   1  -3   2     3517.43     3729.13    412.56 o
   2  -3   2    18488.25    18281.35   1665.53 o
   3  -3   2     8151.39     8329.88    663.41 o
   4  -3   2     9648.03     9689.39    273.40 o
   5  -3   2     5995.48     5521.11    238.87 o
   6  -3   2     9273.38     8986.44    524.41 o
   7  -3   2     1801.28     1846.41    183.80 o
   8  -3   2     1427.93     1362.71    162.31 o
   9  -3   2     5073.80     3813.02    622.96 o
  10  -3   2    10463.41    11100.42    969.38 o
  11  -3   2     2079.54     2472.14    804.53 o
  12  -3   2     3789.35     6373.56   1114.52 o
  13  -3   2     1341.67     1922.64    879.79 o
  14  -3   2     1058.32     2502.00    971.17 o
  15  -3   2      431.10      648.64    840.97 o
  16  -3   2      913.66     1058.38    840.97 o
 -18  -2   2     2535.84     2651.32    766.31 o
 -17  -2   2     1749.11     1360.00    686.87 o
 -16  -2   2      482.64      558.46    618.78 o
 -15  -2   2      690.44     1271.01    640.28 o
 -14  -2   2     7718.39     9521.21   1004.62 o
 -13  -2   2     1224.26     1804.99    342.92 o
 -12  -2   2     5474.88     6186.40   1027.92 o
 -11  -2   2     2198.31     3031.44    389.10 o
 -10  -2   2     3561.78     4525.38    394.65 o
  -9  -2   2     1730.53     2327.61    309.11 o
  -8  -2   2    72662.91    63529.14  17707.21 o
  -7  -2   2     4032.63     3736.52    461.46 o
  -6  -2   2     8847.80     8639.33    297.26 o
  -5  -2   2     1486.94     1915.98    152.95 o
  -4  -2   2    77349.84    76288.74   1026.52 o
  -3  -2   2     4679.76     4338.33    118.00 o
  -2  -2   2     5576.85     5163.33    123.77 o
  -1  -2   2     4124.20     4315.19    335.59 o
   0  -2   2    73693.73    73809.88   7013.38 o
   1  -2   2     6915.26     7183.15    751.69 o
   2  -2   2     1777.74     1848.50    161.86 o
   3  -2   2     2070.04     1939.25    130.26 o
   4  -2   2    25708.26    24152.33   1523.66 o
   5  -2   2     2781.57     2472.61    180.98 o
   6  -2   2     3785.19     3495.90    203.67 o
   7  -2   2     3799.28     3451.67    490.37 o
   8  -2   2     8208.62     8198.84    726.29 o
   9  -2   2     1270.27     1283.51    248.77 o
  10  -2   2     3832.57     4616.36    781.24 o
  11  -2   2     2023.13     2945.18    693.44 o
  12  -2   2     3076.12     4783.60    809.31 o
  13  -2   2      855.23     1385.69    683.88 o
  14  -2   2     5396.07     7148.82    971.17 o
  15  -2   2      709.29      161.86    639.09 o
  16  -2   2     1654.45     1060.77    731.07 o
 -18  -1   2      439.44      395.40    608.63 o
 -17  -1   2      973.40      688.06    560.25 o
 -16  -1   2     4817.66     5174.22    781.84 o
 -15  -1   2     1711.72     2078.53    619.38 o
 -14  -1   2    10814.65    11146.75    740.03 o
 -13  -1   2      481.01      498.67    352.64 o
 -12  -1   2    17500.58    19962.49   1537.39 o
 -11  -1   2     1477.34     1669.63    397.20 o
 -10  -1   2     9600.11    13492.35    637.91 o
  -9  -1   2      944.20      724.50    832.61 o
  -8  -1   2    10615.63     8467.62   1003.43 o
  -7  -1   2     1441.05      102.13    474.24 o
  -6  -1   2    34602.96    32707.72  11558.53 o
  -5  -1   2     4127.29     4499.21    924.89 o
  -4  -1   2   156997.63   135948.92  25096.12 o
  -3  -1   2     3572.10     3195.92    294.96 o
  -2  -1   2     7330.68     6227.82    496.04 o
  -1  -1   2      271.74      194.64     54.67 o
   0  -1   2       29.35       82.71     58.21 o
   1  -1   2     1032.29     1102.07     96.25 o
   2  -1   2    63843.08    46784.77    717.93 o
   3  -1   2     2022.61     1641.92    242.49 o
   4  -1   2    11019.28     9073.25    475.43 o
   5  -1   2     1223.36     1431.08    312.38 o
   6  -1   2     9915.80    11117.12    265.69 o
   7  -1   2     1936.86     2561.73    211.42 o
   8  -1   2     1213.43     1773.07    204.62 o
   9  -1   2     3422.41     3849.10    288.62 o
  10  -1   2    15104.65    14808.54   1176.64 o
  11  -1   2     4086.13     4158.85    685.68 o
  12  -1   2     1111.43      582.35    554.87 o
  13  -1   2      846.78      886.36    578.76 o
  14  -1   2     4119.31     4125.40    759.14 o
  15  -1   2      372.16      427.65    588.32 o
  16  -1   2      824.84      206.66    590.71 o
 -18   0   2     4950.26     4794.95    842.16 o
 -17   0   2      945.04     1076.89    597.88 o
 -16   0   2      702.61      659.40    575.78 o
 -15   0   2     1317.09     1621.61    556.07 o
 -14   0   2     5246.65     4471.82    673.73 o
 -13   0   2     1471.70     1078.09    574.58 o
 -12   0   2     7916.05     7015.03    769.89 o
 -11   0   2     2236.21     2499.61    627.74 o
 -10   0   2     2479.67     3246.80    634.91 o
  -9   0   2      401.94      249.07    466.47 o
  -8   0   2   136633.44   241135.59   2725.38 o
  -7   0   2     3075.89     2934.43    433.62 o
  -6   0   2    19691.68      845.75    232.94 o
  -5   0   2      749.85     1710.01    377.48 o
  -4   0   2   119059.28   256979.00   2252.93 o
  -3   0   2      264.15      373.70     78.54 o
  -2   0   2     4995.36     5021.46   2462.88 o
  -1   0   2        6.85       12.05     40.73 o
   0   0   2     5450.79     3061.34    300.43 o
   1   0   2       45.00       29.13     66.60 o
   2   0   2       65.66       63.46     76.75 o
   4   0   2    38262.13    50834.95    587.72 o
   5   0   2      512.14      911.45    182.77 o
   6   0   2     9518.77    13265.55    458.71 o
   7   0   2     1652.11     2120.94    327.91 o
   8   0   2     4117.08     4936.51    503.51 o
   9   0   2      540.29      157.08    357.77 o
  10   0   2        5.36      491.86    314.37 o
  11   0   2     2804.64     3347.61    400.68 o
  12   0   2     2720.00     3461.23    677.91 o
  13   0   2      607.02      546.51    590.71 o
  14   0   2     7690.96     9256.62    961.02 o
  15   0   2     1915.95     1848.58    692.25 o
  16   0   2     3109.78     2410.62    735.85 o
  17   0   2      194.03      326.11    646.26 o
 -16   1   2     4804.99     4514.83    758.54 o
 -15   1   2     1692.16     1449.59    627.14 o
 -14   1   2    10882.36     9707.56    873.22 o
 -13   1   2      482.79      662.98    574.58 o
 -12   1   2    17443.59    21076.76   1063.75 o
 -11   1   2     1423.95     2045.08    543.52 o
 -10   1   2     9483.49     3662.51    449.15 o
  -9   1   2     1010.71      557.26    297.44 o
  -8   1   2    10874.58    14784.43    707.18 o
  -7   1   2     1323.54     2706.27    394.20 o
  -6   1   2    34228.98    48417.77    953.85 o
  -5   1   2     4107.83     5788.22    422.87 o
  -4   1   2   156979.38   227059.55   1761.97 o
  -3   1   2     3459.24     5227.98    308.79 o
  -2   1   2     6574.32    11718.60    343.44 o
  -1   1   2      292.04      398.98    107.51 o
   0   1   2       30.02      128.41     86.61 o
   6   1   2     9789.94    11124.31    424.07 o
   7   1   2     1933.04     2095.85    276.54 o
   8   1   2     1197.98     1444.22    296.25 o
   9   1   2     3436.28     3694.17    446.17 o
  10   1   2    15042.57    16517.13    725.69 o
  11   1   2     4090.94     3285.03    519.03 o
  12   1   2     1228.71      619.97    478.42 o
  15   1   2      375.73      235.33    633.71 o
  16   1   2      844.59      -11.95    661.19 o
 -17   2   2     1757.32     1086.45    712.55 o
 -16   2   2      512.34      225.17    679.70 o
 -15   2   2      685.65      533.37    611.61 o
 -14   2   2     7743.80     7147.03    878.60 o
 -13   2   2     1235.40     -142.75    223.38 o
 -12   2   2     5376.32     5881.40    672.54 o
 -11   2   2     2155.14     2484.08    503.51 o
 -10   2   2     3387.40     4286.07    554.27 o
  -9   2   2     1738.86     2150.80    442.58 o
  -8   2   2    72937.11    89044.64   1426.90 o
  -7   2   2     4109.49     5537.37    448.56 o
  -6   2   2     8886.11    10270.80    519.63 o
  -5   2   2     1537.66     2066.58    279.53 o
  -4   2   2    77571.88    94625.61   1167.68 o
   8   2   2     8182.24     8910.80    505.30 o
   9   2   2     1313.63     1199.33    354.78 o
  10   2   2     3706.31     3535.29    475.43 o
  11   2   2     1905.98     1892.18    460.50 o
  12   2   2     3303.56     3635.63    552.48 o
  13   2   2      835.35      942.51    509.48 o
 -17   3   2      669.02     1121.69    800.35 o
 -16   3   2     2902.26     1045.83    547.11 o
 -15   3   2     1756.21     1530.23    613.40 o
 -14   3   2     3878.71     5164.67    757.95 o
 -13   3   2      523.99      342.24    489.77 o
 -12   3   2     6646.98     7928.87    778.85 o
 -11   3   2     3371.15     3308.92    579.36 o
 -10   3   2    11779.01    13636.46    760.93 o
  -9   3   2     1650.73     2029.55    454.53 o
  -8   3   2    10499.78    11148.20    634.31 o
  -7   3   2     2555.63     3038.35    392.41 o
  -6   3   2    23346.42    23852.31    755.56 o
   9   3   2     5211.60     2588.01    368.52 o
  10   3   2    10382.58     6314.43    500.52 o
  11   3   2     2078.95     2103.02    470.06 o
  12   3   2     3898.76     4794.95    627.74 o
  13   3   2     1302.73     1229.20    560.84 o
  14   3   2     1032.41     1010.59    586.53 o
 -17   4   2     1630.32     1144.39    858.29 o
 -16   4   2      405.73      336.27    704.79 o
 -15   4   2     1074.17      327.31    661.78 o
 -14   4   2     6165.50     5573.20    755.56 o
 -13   4   2      710.80      720.91    574.58 o
 -12   4   2     2105.33     2343.72    607.43 o
 -11   4   2     1485.47     2393.29    562.04 o
 -10   4   2     3090.86     3548.43    581.15 o
  -9   4   2     1503.91     1937.57    493.95 o
  -8   4   2    11311.86    11287.37    722.71 o
  -7   4   2     1798.73     2192.61    430.64 o
  10   4   2     4356.01     3948.01    551.89 o
  11   4   2     1957.78     2041.50    512.46 o
  12   4   2     2145.36     1256.67    425.26 o
  13   4   2     1039.55      595.49    458.11 o
  14   4   2     2479.44     1407.19    605.64 o
 -16   5   2      939.96      720.32    744.81 o
 -15   5   2     1088.50      312.97    707.77 o
 -14   5   2      503.03      579.36    596.08 o
 -13   5   2      371.98      657.01    563.23 o
 -12   5   2     2884.51     2887.84    637.30 o
 -11   5   2     3038.59     2705.67    634.31 o
 -10   5   2     4325.56     5125.25    645.06 o
  -9   5   2     1001.80     1376.13    469.46 o
  -8   5   2     4145.40     3909.78    557.86 o
  10   5   2     4211.72     3825.57    612.21 o
  11   5   2     1775.62     1454.37    552.48 o
  12   5   2     2195.80     2119.14    601.46 o
  13   5   2      535.90      900.70    649.84 o
  14   5   2       32.69     -215.62    591.31 o
 -14   6   2     1561.69     1140.20    777.06 o
 -13   6   2      769.03     1263.24    651.63 o
 -12   6   2      542.35      995.07    659.40 o
 -11   6   2      933.18      806.92    572.19 o
 -10   6   2      885.06      926.38    542.33 o
  -9   6   2     1595.09     2033.14    556.07 o
  -8   6   2     2095.76     2087.49    529.19 o
  11   6   2     3008.93     2863.95    618.78 o
  12   6   2      456.10      664.17    630.13 o
  13   6   2      795.56      805.73    653.42 o
 -13   7   2      309.75      378.08    762.72 o
 -12   7   2     1284.89     1846.78    766.91 o
 -11   7   2     1331.39      871.43    686.87 o
 -10   7   2      587.54      375.09    571.00 o
  -9   7   2      650.67      599.07    553.68 o
  11   7   2      477.78      350.60    639.69 o
 -10   8   2      114.78      456.32    651.63 o
  -9   8   2     1715.01     2067.78    699.41 o
  -8   8   2      792.17      619.97    606.24 o
  -6  -9   3      280.22       63.07    389.15 o
  -5  -9   3      935.82      888.15    568.61 o
  -4  -9   3       71.65      292.07    503.51 o
  -3  -9   3     1885.87     1687.91    569.80 o
  -2  -9   3      340.09      572.44    345.94 o
  -1  -9   3      743.59      682.20    362.80 o
   0  -9   3      210.63      213.01    335.14 o
   1  -9   3     1537.06     1797.14    411.77 o
   2  -9   3      621.84      713.87    358.75 o
   3  -9   3      778.33      481.94    376.88 o
   4  -9   3      171.91     -127.22    480.21 o
 -10  -8   3      650.71      799.34    396.33 o
  -9  -8   3      948.94      911.58    382.67 o
  -8  -8   3      318.24      175.36    335.13 o
  -7  -8   3      557.25      641.61    359.96 o
  -6  -8   3       52.69      -38.87    331.62 o
  -5  -8   3     3763.37     3815.80    453.91 o
  -4  -8   3      194.35       68.83    241.08 o
  -3  -8   3     2321.88     2599.85    309.62 o
  -2  -8   3      319.85      321.52    244.43 o
  -1  -8   3     1933.40     1760.36    334.02 o
   0  -8   3      441.04      673.66    310.13 o
   1  -8   3      641.90      920.10    309.07 o
   2  -8   3      750.85      494.40    312.12 o
   3  -8   3     2370.36     2444.96    372.93 o
   4  -8   3      750.32     1029.61    356.13 o
   5  -8   3     2503.36     2885.45    565.03 o
   6  -8   3      206.79      540.54    478.42 o
   7  -8   3      731.78      795.57    520.23 o
   8  -8   3       55.10     -252.05    489.77 o
 -11  -7   3     5075.97     4639.76    474.99 o
 -10  -7   3      604.03      702.05    378.97 o
  -9  -7   3      520.69      673.73    455.13 o
  -8  -7   3      591.96      540.85    317.97 o
  -7  -7   3     5854.97     5362.80    464.55 o
  -6  -7   3      859.71     1018.34    227.63 o
  -5  -7   3      915.81     1127.63    229.26 o
  -4  -7   3      240.73      324.71    197.18 o
  -3  -7   3     1604.92     1630.15    237.61 o
  -2  -7   3      639.12      471.99    208.58 o
  -1  -7   3     3127.97     3131.12    277.34 o
   0  -7   3      811.38      708.36    219.22 o
   1  -7   3     1932.36     1783.89    300.24 o
   2  -7   3      560.13      471.23    263.75 o
   3  -7   3     3584.05     3463.65    367.96 o
   4  -7   3      736.10      811.28    290.82 o
   5  -7   3     3259.25     3532.90    520.83 o
   6  -7   3      620.14      569.21    437.81 o
   7  -7   3     3442.70     2828.71    569.21 o
   8  -7   3      422.99      477.82    490.37 o
   9  -7   3      573.89     1376.73    568.61 o
  10  -7   3      278.84      573.98    574.58 o
 -12  -6   3     1749.44     1615.64    458.71 o
 -11  -6   3      905.43      878.99    325.91 o
 -10  -6   3     1666.37     1689.87    342.36 o
  -9  -6   3     1188.95     1367.48    261.01 o
  -8  -6   3      780.81      647.57    185.74 o
  -7  -6   3     5918.92     5533.28    291.86 o
  -6  -6   3      111.91      181.22    163.09 o
  -5  -6   3    12205.50    10600.98    335.26 o
  -4  -6   3      660.47      639.60    170.29 o
  -3  -6   3     9601.14     8622.37    440.65 o
  -2  -6   3      667.15      740.42    178.35 o
  -1  -6   3    11172.84    10246.14    567.02 o
   0  -6   3      989.07     1244.97    204.75 o
   1  -6   3     2826.95     3022.94    247.73 o
   2  -6   3     1867.17     1741.82    299.83 o
   3  -6   3     3274.85     3310.67    313.27 o
   4  -6   3     1856.05     2087.43    303.65 o
   5  -6   3     5348.65     4695.21    545.91 o
   6  -6   3      507.29      918.61    377.48 o
   7  -6   3      486.90       60.33    396.00 o
   8  -6   3      685.15      566.22    463.49 o
   9  -6   3     2601.72     3010.28    622.96 o
  10  -6   3      357.09      357.77    551.89 o
  11  -6   3      483.60      179.18    640.28 o
  12  -6   3      925.20     1271.61    797.37 o
 -12  -5   3      341.31      283.71    367.92 o
 -11  -5   3    13595.41    13219.64    400.38 o
 -10  -5   3     1064.19     1234.72    209.35 o
  -9  -5   3      648.41      718.22    172.16 o
  -8  -5   3      961.42      687.72    207.57 o
  -7  -5   3    10504.07     9299.53    295.80 o
  -6  -5   3      600.72      541.24    149.23 o
  -5  -5   3     3108.65     3021.90    198.66 o
  -4  -5   3      256.67      247.02    132.65 o
  -3  -5   3     1513.20     1536.92    162.78 o
  -2  -5   3     1284.33     1288.80    158.16 o
  -1  -5   3     6123.97     5621.33    553.49 o
   0  -5   3     2171.48     2244.49    261.55 o
   1  -5   3     1728.18     1605.07    183.55 o
   2  -5   3     3617.28     3526.13    445.38 o
   3  -5   3    10700.39    10998.48   1190.08 o
   4  -5   3     3464.79     3251.58    414.51 o
   5  -5   3     3584.81     3640.41    434.82 o
   6  -5   3     2602.60     2610.70    433.03 o
   7  -5   3     3427.78     4287.86    535.16 o
   8  -5   3     1286.68     1183.81    449.75 o
   9  -5   3     1542.77     2199.18    563.83 o
  10  -5   3      227.62      231.74    592.50 o
  11  -5   3     2477.19     2720.01    850.52 o
  12  -5   3      329.61      245.48    849.93 o
  13  -5   3     1095.02      241.90   1052.40 o
 -13  -4   3     4653.97     5061.15    900.10 o
 -12  -4   3     3541.73     4438.72    513.66 o
 -11  -4   3     2546.05     3156.97    303.15 o
 -10  -4   3     4636.77     4517.87    276.12 o
  -9  -4   3     9487.69     8484.05    290.86 o
  -8  -4   3     2321.24     2268.81    247.83 o
  -7  -4   3    11748.89    11073.49    279.14 o
  -6  -4   3      284.03      234.50    112.14 o
  -5  -4   3    12760.00    10771.28    252.95 o
  -4  -4   3     1326.83     1327.20    128.38 o
  -3  -4   3    13828.13    11965.37    354.60 o
  -2  -4   3     6405.67     6128.94    305.98 o
  -1  -4   3    16002.60    15159.99    923.34 o
   0  -4   3     2883.51     2664.72    169.01 o
   1  -4   3    14290.68    12900.79   1270.30 o
   2  -4   3    15932.55    15011.95   1392.30 o
   3  -4   3     3686.50     3640.95    292.67 o
   4  -4   3     3819.79     3617.12    382.86 o
   5  -4   3     7618.80     7599.77    519.63 o
   6  -4   3     5728.03     5698.63    526.80 o
   7  -4   3      424.46      286.69    355.38 o
   8  -4   3     2552.80     3209.18    583.54 o
   9  -4   3     2252.03     1764.96    583.54 o
  10  -4   3     1188.52     1150.96    619.97 o
  11  -4   3      272.71     -622.36    622.36 o
  12  -4   3     2971.84     2396.28   1025.53 o
  13  -4   3      453.15      685.68   1121.69 o
  14  -4   3      474.24      455.72   1128.26 o
 -16  -3   3      455.96     -754.36    978.94 o
 -15  -3   3     1584.70    -1182.61   1317.60 o
 -14  -3   3     3853.15     3758.96   2183.65 o
 -13  -3   3     3405.76     3933.72    979.54 o
 -12  -3   3      608.33      902.54    421.98 o
 -11  -3   3    10481.97    12235.02    773.48 o
 -10  -3   3     1548.81     1594.73    224.52 o
  -9  -3   3     1677.22     2149.16    207.77 o
  -8  -3   3     2156.58     2403.46    184.71 o
  -7  -3   3     5999.81     4639.53   1590.28 o
  -6  -3   3     1092.54     1183.21    113.48 o
  -5  -3   3     7219.12     6449.54    175.56 o
  -4  -3   3     2751.26     2632.52    145.08 o
  -3  -3   3    10793.51     9353.00    464.77 o
  -2  -3   3     6896.07     7149.71    598.94 o
  -1  -3   3     4096.40     3876.42    390.26 o
   0  -3   3     6030.58     5692.09    587.06 o
   1  -3   3     4217.56     4047.14    441.20 o
   2  -3   3    18120.71    16186.50    949.08 o
   3  -3   3    12321.83    11309.00   1064.05 o
   4  -3   3     8977.98     8496.28    480.21 o
   5  -3   3     4456.24     4191.70    470.66 o
   6  -3   3    18109.12    15756.20    749.58 o
   7  -3   3     2015.42     1606.08    425.86 o
   8  -3   3     2973.95     2589.20    535.76 o
   9  -3   3     2352.84     2294.15    605.04 o
  10  -3   3     3640.39     4384.62    777.66 o
  11  -3   3     1791.85     2577.26    823.65 o
  12  -3   3     1446.00     2405.24    882.78 o
  13  -3   3     1745.26     3268.90    946.69 o
  14  -3   3      661.40     1319.99    861.28 o
  15  -3   3      309.61      814.69    839.18 o
 -18  -2   3      224.12      433.62    657.01 o
 -17  -2   3      375.36      519.63    597.88 o
 -16  -2   3      657.45      566.82    589.51 o
 -15  -2   3     1390.77     1413.16    633.71 o
 -14  -2   3     2074.18     2767.65    418.01 o
 -13  -2   3     5308.64     5462.80    504.52 o
 -12  -2   3     7014.59     7496.12    982.52 o
 -11  -2   3     3158.45     4072.32    462.23 o
 -10  -2   3    12812.53    12647.79    806.03 o
  -9  -2   3    11377.15     8995.77   2049.56 o
  -8  -2   3     3657.91     3854.81    797.52 o
  -7  -2   3     7018.44     3994.53   1994.30 o
  -6  -2   3      679.56      748.04    106.58 o
  -5  -2   3     2626.38     2469.79    115.16 o
  -4  -2   3     3914.70     3619.94    148.42 o
  -3  -2   3     5064.74     4619.95    228.20 o
  -2  -2   3    18302.67    18143.15   2019.40 o
  -1  -2   3     5494.00     6137.82    998.88 o
   0  -2   3     4808.80     3942.10    276.24 o
   1  -2   3    14501.63    12850.99    934.74 o
   2  -2   3    78311.09    70079.16   5150.03 o
   3  -2   3     2768.69     2308.27    202.78 o
   4  -2   3    11055.15     7764.02    441.99 o
   5  -2   3     5246.60     3865.59    428.85 o
   6  -2   3    30989.25    27907.23    939.52 o
   7  -2   3      882.62     1164.69    428.85 o
   8  -2   3     1800.41     2761.22    588.92 o
   9  -2   3     2689.64     3495.87    684.48 o
  10  -2   3     1423.55     2682.38    677.91 o
  11  -2   3      149.07     -464.09    538.15 o
  12  -2   3     3794.46     5080.45    857.09 o
  13  -2   3     1097.04     1037.47    706.58 o
  14  -2   3      373.90      142.15    662.38 o
  15  -2   3     1518.68     1564.27    761.53 o
  16  -2   3      737.38      789.60    739.43 o
 -19  -1   3      151.45      102.73    601.46 o
 -18  -1   3     2742.51     1738.08    620.57 o
 -17  -1   3      910.66      722.71    582.35 o
 -16  -1   3      718.03      780.64    529.79 o
 -15  -1   3      379.85      690.90    365.26 o
 -14  -1   3     8833.16     8837.60    575.25 o
 -13  -1   3     2130.56     2950.94    430.57 o
 -12  -1   3     2057.19     2905.16    762.72 o
 -11  -1   3     3348.32     3737.17    893.53 o
 -10  -1   3     3038.33     2005.66   1015.37 o
  -9  -1   3     4268.67     1715.98   1191.57 o
  -8  -1   3     3907.27     4518.41    823.65 o
  -7  -1   3     1096.13     1110.45    533.37 o
  -6  -1   3     1343.81     1118.05    189.64 o
  -5  -1   3     3495.56     3065.21    792.59 o
  -4  -1   3     7116.22     6200.84   1954.00 o
  -3  -1   3     5214.84     4074.83    860.38 o
  -2  -1   3     9240.21     8151.71    863.37 o
  -1  -1   3      701.80      633.93     81.26 o
   0  -1   3    15089.87    12670.46   1391.96 o
   1  -1   3     1821.51     1489.69    144.54 o
   2  -1   3    52885.83    36018.58   1289.52 o
   3  -1   3     3730.57     3208.43    180.84 o
   4  -1   3     6088.96     5249.48    401.37 o
   5  -1   3     3256.71     3368.05    390.02 o
   6  -1   3    45848.52    44988.20   1192.17 o
   7  -1   3      339.56      695.83    359.56 o
   8  -1   3     1833.70     2414.80    523.22 o
   9  -1   3     1504.15     1892.78    551.89 o
  10  -1   3    12542.60    12141.47    926.98 o
  11  -1   3      615.75      990.29    559.65 o
  12  -1   3     4697.40     5370.13    786.02 o
  13  -1   3     1707.41      717.33    598.47 o
  14  -1   3     1214.96     1892.78    729.28 o
  15  -1   3      610.00      120.65    614.00 o
  16  -1   3      134.30      122.44    648.05 o
 -19   0   3       12.09      -90.19    618.78 o
 -18   0   3      136.64       13.74    586.53 o
 -17   0   3     1330.89     1613.85    610.42 o
 -16   0   3     1483.13     2324.61    616.99 o
 -15   0   3      471.32      803.94    556.07 o
 -14   0   3     3910.96     2555.16    609.22 o
 -13   0   3     3597.94     2414.20    691.65 o
 -12   0   3     9277.38     7715.64    898.31 o
 -11   0   3     2264.48     2335.36    631.92 o
 -10   0   3    18183.90    20836.05   1010.00 o
  -9   0   3     1039.50     -165.45    194.12 o
  -8   0   3     2014.83     4415.08    645.06 o
  -7   0   3     3550.25     5990.70    655.21 o
  -6   0   3     1199.11     2466.76    503.51 o
  -5   0   3      457.58      987.85    488.27 o
  -4   0   3    12007.54    15916.18   5730.29 o
  -3   0   3      226.54      327.36    305.51 o
  -2   0   3    20895.97    20805.69   7446.87 o
  -1   0   3       26.57       37.15     69.88 o
   0   0   3        8.21       89.40     74.96 o
   1   0   3       13.85       40.00    135.58 o
   2   0   3   127358.31   110654.52  20245.64 o
   3   0   3     1174.88     1624.60    302.22 o
   4   0   3    16737.34    20572.65    705.39 o
   5   0   3     3413.97     4825.69    217.10 o
   6   0   3    51539.91    68884.30   1375.23 o
   7   0   3      351.73      625.83    213.90 o
   8   0   3      671.59      834.56    267.46 o
   9   0   3     3381.74     3101.00    380.76 o
  10   0   3      746.27      815.00    326.01 o
  11   0   3      214.67      130.21    515.45 o
  12   0   3     3351.05     3467.20    711.36 o
  13   0   3      250.90      425.86    593.69 o
  14   0   3      106.47      278.93    593.69 o
  15   0   3     1170.05      240.11    612.81 o
  16   0   3     1460.09     1202.32    695.83 o
 -17   1   3      907.93      645.06    634.91 o
 -16   1   3      763.55       70.48    629.53 o
 -15   1   3      369.14      187.55    619.38 o
 -14   1   3     8790.68     7718.63    883.97 o
 -13   1   3     2105.63     2355.67    637.30 o
 -12   1   3     2030.30      -47.18    210.24 o
 -11   1   3     3399.09     3999.97    637.30 o
 -10   1   3     3070.90     4108.68    617.59 o
  -9   1   3     4329.59     6141.81    665.97 o
  -8   1   3     3974.18     5935.75    581.15 o
  -7   1   3     1118.83     2054.04    388.23 o
  -6   1   3     1327.44     2135.87    358.96 o
  -5   1   3     3609.27     5429.86    438.40 o
  -4   1   3     6987.97    11140.44    500.52 o
  -3   1   3     5125.41     8005.92    413.32 o
  -2   1   3     9723.48    11910.42   2616.38 o
  -1   1   3      725.31     1727.93    197.10 o
   0   1   3    15059.74    25319.23    461.10 o
   1   1   3     1730.38     3164.98    230.55 o
   7   1   3      342.67      473.04    206.66 o
   8   1   3     1813.47     2132.88    317.15 o
   9   1   3     1474.82     1988.34    357.77 o
  10   1   3    12640.87    13608.39    670.15 o
  11   1   3      615.52      271.76    409.73 o
  13   1   3     1669.80     2364.03    707.77 o
  14   1   3     1193.20     1253.69    688.66 o
  15   1   3      581.57      174.41    659.99 o
  16   1   3      119.58     -314.77    677.91 o
 -17   2   3      418.37        6.57    705.39 o
 -16   2   3      623.83      213.23    646.26 o
 -15   2   3     1387.32     -151.11    324.32 o
 -14   2   3     2143.17     2024.18    661.78 o
 -13   2   3     5302.02     5618.00    763.32 o
 -12   2   3     7128.68     7891.84    826.04 o
 -11   2   3     3194.62     4803.31    612.21 o
 -10   2   3    12555.08    14233.74    828.43 o
  -9   2   3    11138.00    13780.40    730.47 o
  -8   2   3     3825.16     4929.94    544.72 o
  -7   2   3     6917.58     8544.07    539.94 o
  -6   2   3      688.62      731.67    275.35 o
  -5   2   3     2512.37     3370.44    367.92 o
  -4   2   3     3724.06     4751.35    365.53 o
  -3   2   3     4751.74     5505.11    351.20 o
  -2   2   3    18103.33    21957.74    536.36 o
   8   2   3     1821.85     1508.13    326.11 o
   9   2   3     2737.60     2631.01    392.41 o
  10   2   3     1371.32     1848.58    400.18 o
  11   2   3      173.92      -44.80    398.98 o
  12   2   3     3726.52     3038.95    548.30 o
  16   2   3      700.35      396.00    738.83 o
 -18   3   3      707.36     -164.25    815.88 o
 -17   3   3      983.01     -338.66    338.66 o
 -16   3   3      508.31      301.03    680.90 o
 -15   3   3     1566.05     1355.82    705.98 o
 -14   3   3     3741.67     4302.20    753.77 o
 -13   3   3     3507.97     3806.45    649.24 o
 -12   3   3      576.63      900.70    505.89 o
 -11   3   3    10482.94    12886.28    865.46 o
 -10   3   3     1644.11     1731.51    505.89 o
  -9   3   3     1639.85     2118.55    447.96 o
  -8   3   3     2231.79     2211.12    413.32 o
  -7   3   3     6052.90     7247.37    536.36 o
  -6   3   3     1080.25     1051.21    314.17 o
  -5   3   3     6721.00     7222.29    474.24 o
   9   3   3     2304.59     2072.56    389.43 o
  10   3   3     3717.38     4452.11    528.59 o
  11   3   3     1769.66     1697.46    441.99 o
  12   3   3     1388.74     1702.24    513.66 o
  13   3   3     1724.30     1443.02    556.07 o
 -17   4   3      636.26     1066.74    805.13 o
 -16   4   3      133.76     -463.49    686.87 o
 -15   4   3     1610.60     1434.07    731.07 o
 -14   4   3      597.03      172.02    630.73 o
 -13   4   3     4616.42     4379.24    737.04 o
 -12   4   3     3645.86     3611.14    628.93 o
 -11   4   3     2500.08     2874.70    607.43 o
 -10   4   3     4534.82     4972.34    614.00 o
  -9   4   3     9182.67     8983.07    734.65 o
  -8   4   3     2282.31     2789.89    480.81 o
  -7   4   3    11648.68    11814.76    683.29 o
  -6   4   3      279.14      205.46    298.04 o
  10   4   3     1137.37     1425.11    444.97 o
  11   4   3      271.53      461.70    241.90 o
  12   4   3     2957.16     2536.04    590.11 o
  13   4   3      473.37      268.78    504.10 o
  14   4   3      462.87     -112.29    589.51 o
 -16   5   3      547.12     -140.96    760.93 o
 -15   5   3     1483.12     1265.63    694.63 o
 -14   5   3      894.71      940.12    701.80 o
 -13   5   3     1598.98     1311.62    623.56 o
 -12   5   3      299.97      513.66    601.46 o
 -11   5   3    13691.23    14786.82    955.05 o
 -10   5   3     1102.31     1511.11    510.08 o
  -9   5   3      724.63      388.23    441.99 o
  -8   5   3      977.47      614.60    431.83 o
  -7   5   3    10806.59    10088.63    725.10 o
  11   5   3     2418.95     2177.68    569.21 o
  12   5   3      315.93      396.00    529.79 o
  13   5   3     1131.74      676.72    631.32 o
 -15   6   3      712.15      610.42    723.90 o
 -14   6   3      387.59      356.58    733.46 o
 -13   6   3     3265.55     2730.76    794.38 o
 -12   6   3     1790.12     1601.90    636.70 o
 -11   6   3      845.18      631.32    556.66 o
 -10   6   3     1643.59     2113.17    642.07 o
  -9   6   3     1085.46     1633.56    550.09 o
  -8   6   3      745.99      593.10    470.66 o
  -7   6   3     6085.67     6792.85    705.39 o
  11   6   3      478.46      549.50    573.39 o
  12   6   3      953.18     1303.26    630.13 o
 -13   7   3      464.94      477.23    707.77 o
 -12   7   3      391.19      599.67    661.19 o
 -11   7   3     5218.05     4924.56    858.29 o
 -10   7   3      604.01      554.27    591.90 o
  -9   7   3      606.31      413.91    544.72 o
  -8   7   3      575.67      129.01    536.95 o
 -10   8   3      639.02      926.98    680.30 o
  -9   8   3      886.62      743.01    636.70 o
  -8   8   3      314.50      811.10    600.26 o
  -7   8   3      597.65     1017.76    600.26 o
  -6   9   3      278.37     1060.17    679.11 o
  -6  -9   4       41.35      111.76    383.90 o
  -5  -9   4     2036.92     1879.79    447.39 o
  -4  -9   4      316.75      551.91    386.01 o
  -3  -9   4     2983.80     3006.70    631.32 o
  -2  -9   4      128.99      136.78    487.38 o
  -1  -9   4     1095.31     1238.19    403.04 o
   0  -9   4      384.07      295.13    351.13 o
   1  -9   4     1669.15     1406.00    398.84 o
   2  -9   4       56.87      -91.98    491.56 o
   3  -9   4      220.92     -147.53    497.53 o
 -11  -8   4      387.85      551.71    392.33 o
 -10  -8   4      137.41      220.03    370.86 o
  -9  -8   4     3434.37     4102.11    490.60 o
  -8  -8   4      144.06       23.77    354.86 o
  -7  -8   4      579.30      662.60    371.81 o
  -6  -8   4      438.17      390.49    350.28 o
  -5  -8   4     2486.06     2584.86    413.05 o
  -4  -8   4      186.22      249.99    331.57 o
  -3  -8   4     1473.21     1767.37    281.08 o
  -2  -8   4       27.65       19.08    243.95 o
  -1  -8   4     1108.62     1206.05    274.03 o
   0  -8   4      420.06      351.54    300.38 o
   1  -8   4     2522.10     2655.12    384.70 o
   2  -8   4      125.25      226.13    313.53 o
   3  -8   4     1463.78     1453.18    511.27 o
   4  -8   4      186.96      140.96    425.26 o
   5  -8   4     1034.56     1000.44    488.57 o
   6  -8   4      243.98      282.51    502.91 o
   7  -8   4     2276.85     2288.77    624.16 o
 -12  -7   4      483.66      920.15    372.94 o
 -11  -7   4     3058.48     3573.62    462.01 o
 -10  -7   4     1074.48     1397.74    331.01 o
  -9  -7   4      487.12      461.22    335.28 o
  -8  -7   4      605.51      361.40    309.50 o
  -7  -7   4     4584.78     4718.25    436.89 o
  -6  -7   4     1417.63     1346.03    340.17 o
  -5  -7   4     6696.79     6285.90    328.18 o
  -4  -7   4      487.07      407.57    208.21 o
  -3  -7   4     5452.35     5464.41    390.92 o
  -2  -7   4      945.40      942.67    225.06 o
  -1  -7   4     1283.01     1373.78    243.31 o
   0  -7   4      216.35      223.57    207.27 o
   1  -7   4     3416.29     3737.26    438.83 o
   2  -7   4     1289.76     1162.46    304.01 o
   3  -7   4     5293.39     4734.03    565.62 o
   4  -7   4      267.74      396.00    408.54 o
   5  -7   4     1194.13     1625.19    471.25 o
   6  -7   4      423.73      669.55    440.19 o
   7  -7   4     1120.68     1099.59    498.73 o
   8  -7   4      282.73      668.95    499.32 o
   9  -7   4      206.24     -267.58    538.75 o
  10  -7   4      584.66      797.37    665.97 o
 -13  -6   4     2911.41     2752.86    555.47 o
 -12  -6   4     1933.32     2092.10    389.94 o
 -11  -6   4     1248.08     1107.35    330.79 o
 -10  -6   4     1726.84     1379.71    495.74 o
  -9  -6   4     8777.96     8632.49    509.78 o
  -8  -6   4     3747.22     3342.24    369.11 o
  -7  -6   4     4396.56     4271.90    259.26 o
  -6  -6   4      628.23      553.74    176.14 o
  -5  -6   4     1216.18     1334.05    194.54 o
  -4  -6   4     2362.92     2138.84    212.07 o
  -3  -6   4     4352.86     3884.42    248.13 o
  -2  -6   4      584.71      525.89    178.64 o
  -1  -6   4     3139.60     2889.11    235.78 o
   0  -6   4     2383.40     2424.25    234.37 o
   1  -6   4     3639.81     3861.68    275.37 o
   2  -6   4      236.58      244.76    187.89 o
   3  -6   4     1984.22     2394.49    414.51 o
   4  -6   4     1822.53     2167.52    429.44 o
   5  -6   4     1784.58     1817.52    460.50 o
   6  -6   4     1175.69     1380.31    441.39 o
   7  -6   4     5685.11     5576.79    652.83 o
   8  -6   4      388.84      584.14    505.30 o
   9  -6   4     1237.55     1725.54    640.88 o
  10  -6   4      227.47     -456.32    597.28 o
  11  -6   4      835.29     1139.61    752.57 o
 -13  -5   4      510.00      848.73    422.28 o
 -12  -5   4     4617.00     4759.26    417.80 o
 -11  -5   4     6046.10     6570.15    459.79 o
 -10  -5   4     2486.63     2380.95    287.27 o
  -9  -5   4     1064.68     1104.06    174.55 o
  -8  -5   4     1055.70     1074.98    165.58 o
  -7  -5   4     9089.58     8115.72    269.25 o
  -6  -5   4     6798.42     6448.40    249.03 o
  -5  -5   4     9430.69     9085.13    307.45 o
  -4  -5   4     3518.96     3390.61    201.87 o
  -3  -5   4     6013.00     5574.17    458.04 o
  -2  -5   4     5283.30     4693.71    366.66 o
  -1  -5   4     1313.96     1398.91    199.51 o
   0  -5   4       40.57      -27.53    136.00 o
   1  -5   4     4546.67     4540.55    506.68 o
   2  -5   4     9257.97     7925.48    883.67 o
   3  -5   4    17891.62    16563.55    802.44 o
   4  -5   4     2069.48     1760.18    372.70 o
   5  -5   4     1040.92      918.02    345.23 o
   6  -5   4     2743.57     3170.95    489.77 o
   7  -5   4     1361.65      833.20    439.00 o
   8  -5   4     1659.96     1807.96    540.54 o
   9  -5   4      445.10       45.99    519.63 o
  10  -5   4      480.91       64.51    601.46 o
  11  -5   4      292.68     -375.69    679.70 o
  12  -5   4      217.66     -555.47    787.21 o
  13  -5   4     1673.65     -843.95   1021.94 o
 -14  -4   4      918.56     1257.87    443.18 o
 -13  -4   4     3620.37     5113.90    614.60 o
 -12  -4   4     6017.87     6660.49    395.19 o
 -11  -4   4     1802.15     2059.83    224.65 o
 -10  -4   4     4874.43     4849.65    257.71 o
  -9  -4   4     7850.66     7056.93   1403.70 o
  -8  -4   4    24475.87    23154.95    659.21 o
  -7  -4   4     8776.21     8508.39    238.41 o
  -6  -4   4     2520.34     2156.46    149.15 o
  -5  -4   4     1620.08     1820.45    143.18 o
  -4  -4   4    11078.93    10044.33    430.90 o
  -3  -4   4     5273.79     4968.04    488.90 o
  -2  -4   4     2721.63     2263.50    160.64 o
  -1  -4   4    11436.37    11377.28   1328.90 o
   0  -4   4    14895.87    14346.00   2018.78 o
   1  -4   4     5047.73     4421.66    487.98 o
   2  -4   4      135.24      254.38    158.15 o
   3  -4   4     2189.59     2091.97    235.11 o
   4  -4   4     9803.07     9739.22    568.61 o
   5  -4   4     2896.43     3082.55    436.61 o
   6  -4   4     4074.90     3665.50    500.52 o
   7  -4   4     4262.92     4886.93    607.43 o
   8  -4   4     2229.01     1611.46    545.91 o
   9  -4   4     4857.33     3800.48    750.78 o
  10  -4   4      636.26      -66.30    613.40 o
  11  -4   4     2285.90     1716.58    831.41 o
  12  -4   4      380.29      222.78    891.14 o
  13  -4   4      500.73      382.86   1058.38 o
  14  -4   4      719.96     1273.99   1104.96 o
 -15  -3   4      205.42      113.96   1124.38 o
 -14  -3   4     2969.69     4453.11    638.19 o
 -13  -3   4     1441.31     1634.01    701.50 o
 -12  -3   4    11768.31    13554.09    611.76 o
 -11  -3   4     5098.83     6406.22    348.59 o
 -10  -3   4    10214.80    11887.28    495.18 o
  -9  -3   4     1312.84     1244.30    188.08 o
  -8  -3   4      451.70      400.85    121.66 o
  -7  -3   4     6249.18     5956.95    187.18 o
  -6  -3   4    14422.68    14684.13    235.86 o
  -5  -3   4     6306.19     6212.58    158.99 o
  -4  -3   4    42949.20    39840.03   2438.54 o
  -3  -3   4     9006.90     8492.87    728.86 o
  -2  -3   4    23074.01    22474.24   2487.54 o
  -1  -3   4     3173.91     3312.75    529.11 o
   0  -3   4       78.24      107.21    117.41 o
   1  -3   4     3534.34     2913.46    539.94 o
   2  -3   4    23814.54    20012.43   2786.60 o
   3  -3   4    16562.91    15100.24    933.55 o
   4  -3   4     4920.29     4550.73    470.06 o
   5  -3   4     3887.16     4337.44    510.67 o
   6  -3   4    11948.32     9313.36    673.13 o
   7  -3   4     2970.33     2406.43    501.12 o
   8  -3   4     4077.02     3574.11    634.91 o
   9  -3   4     1695.76     1503.95    600.26 o
  10  -3   4      963.57      940.12    632.52 o
  11  -3   4     2081.01     2811.99    864.26 o
  12  -3   4     2555.46     4696.40    966.99 o
  13  -3   4     1620.12     3787.94   1003.43 o
  14  -3   4      809.54     2022.38    898.90 o
  15  -3   4      196.13      340.45    826.63 o
 -17  -2   4      902.19     1258.47    609.22 o
 -16  -2   4     3030.88     3734.78    759.14 o
 -15  -2   4      224.08      464.74    365.01 o
 -14  -2   4     4026.76     4989.05    506.32 o
 -13  -2   4     1784.09     2246.78    444.00 o
 -12  -2   4     8321.08     9764.21   1116.31 o
 -11  -2   4     1384.56     1889.04    519.63 o
 -10  -2   4     9171.94     9441.92   1044.83 o
  -9  -2   4     2486.97     2232.05    811.40 o
  -8  -2   4    36192.93    30800.32   2680.48 o
  -7  -2   4     7290.04     6685.95    224.68 o
  -6  -2   4     7865.52     7913.58    441.96 o
  -5  -2   4     3702.30     3310.63    207.05 o
  -4  -2   4    36073.27    31258.96   1198.14 o
  -3  -2   4     2237.50     2067.07    150.17 o
  -2  -2   4     2981.70     2592.52    158.89 o
  -1  -2   4     9984.06     9299.03    347.62 o
   0  -2   4    71988.65    57888.27   7365.04 o
   1  -2   4     4700.44     3707.95    195.61 o
   2  -2   4      262.52      165.47    119.24 o
   3  -2   4     2133.22     1776.46    288.49 o
   4  -2   4    22315.52    17340.57   1576.52 o
   5  -2   4     3209.59     2763.61    419.29 o
   6  -2   4     8399.07     7525.71    632.52 o
   7  -2   4     1618.64     2316.84    517.84 o
   8  -2   4    18896.75    22515.60   1118.10 o
   9  -2   4     4528.29     5506.91    785.42 o
  10  -2   4     5733.16     8182.71    930.56 o
  11  -2   4     1556.40     2196.79    710.76 o
  12  -2   4      505.68     1149.76    703.59 o
  13  -2   4      253.91       62.12    662.38 o
  14  -2   4      967.77     1241.74    742.42 o
  15  -2   4     1448.85     1674.77    800.95 o
 -19  -1   4      642.70     1080.48    634.91 o
 -18  -1   4     1609.12     1741.07    642.67 o
 -17  -1   4     1584.99     1222.03    581.75 o
 -16  -1   4     5519.47     6153.18    757.65 o
 -15  -1   4      461.85      496.49    360.52 o
 -14  -1   4     1388.19     1985.68    404.52 o
 -13  -1   4     2613.10     1615.04    691.65 o
 -12  -1   4     4511.90     3236.65    840.37 o
 -11  -1   4     4083.83     2671.03    852.91 o
 -10  -1   4    32447.65      783.03    317.75 o
  -9  -1   4     1978.05     2008.05    825.44 o
  -8  -1   4     2404.87     2146.70    265.54 o
  -7  -1   4     1430.65     1446.92    201.60 o
  -6  -1   4    27388.51    27155.80   2451.23 o
  -5  -1   4     2012.29     1860.37    195.01 o
  -4  -1   4   150237.28   118622.16  22790.35 o
  -3  -1   4     3308.44     2571.36    535.46 o
  -2  -1   4    61603.63    49672.11   7600.96 o
  -1  -1   4     1299.92     1064.52    184.56 o
   0  -1   4       74.12       32.36     82.74 o
   1  -1   4      670.70      559.18    105.26 o
   2  -1   4    28336.55    20943.60   1581.59 o
   3  -1   4     3249.08     2326.49    210.24 o
   4  -1   4     4338.99     3519.16    424.07 o
   5  -1   4     2168.31     1788.85    354.19 o
   6  -1   4    32870.15    32042.79   1079.88 o
   7  -1   4     1394.68     1769.14    495.14 o
   8  -1   4     3973.33     4687.44    662.38 o
   9  -1   4     1096.70     1290.72    560.84 o
  10  -1   4     1506.15     1253.09    576.37 o
  11  -1   4     4489.91     4221.56    743.01 o
  12  -1   4     8336.57     8223.33    926.38 o
  13  -1   4      843.20     1162.90    642.07 o
  14  -1   4      349.44      581.75    648.64 o
  15  -1   4       22.54     -155.29    622.96 o
 -19   0   4      943.98      821.85    656.41 o
 -18   0   4      323.51      216.81    548.90 o
 -17   0   4     1009.05     1520.67    605.04 o
 -16   0   4     4638.90     4314.14    719.72 o
 -15   0   4       96.63       44.80    565.62 o
 -14   0   4     8361.51     6684.14    844.55 o
 -13   0   4      605.66       83.62    654.62 o
 -12   0   4     7088.73     1541.58    379.27 o
 -11   0   4      991.60      769.89    533.37 o
 -10   0   4    12204.49    20493.81   1170.67 o
  -9   0   4     3055.16     4615.77    754.36 o
  -8   0   4    24177.66    41782.61   1368.36 o
  -7   0   4     5576.55     7917.52    738.83 o
  -6   0   4    12296.73    17503.50   4385.22 o
  -5   0   4     1744.97     1497.44    473.34 o
  -4   0   4    68147.45    77017.02  29388.48 o
  -3   0   4      498.08      355.39    274.15 o
  -2   0   4       99.71       90.37     81.40 o
  -1   0   4       12.73        5.75    123.34 o
   0   0   4   118769.23    82146.80    623.26 o
   1   0   4      600.04      558.33    248.47 o
   2   0   4      817.60      545.04    287.29 o
   3   0   4     1609.50     1438.87    397.79 o
   4   0   4    27896.12    32485.97    924.59 o
   5   0   4     1675.31     2007.27    166.72 o
   6   0   4    12002.05    13095.68    334.89 o
   7   0   4     3095.98     3437.01    289.90 o
   8   0   4    34504.52    35149.13   4563.21 o
   9   0   4      701.12      781.79    287.88 o
  10   0   4    11858.67    13270.33    903.08 o
  11   0   4       70.69      389.43    550.09 o
  12   0   4      684.80      196.50    564.43 o
  13   0   4       16.32       53.16    586.53 o
  14   0   4      200.44      423.47    638.49 o
  15   0   4     1126.02      773.48    690.45 o
 -18   1   4     1549.78     2110.78    748.99 o
 -17   1   4     1600.38     1702.24    680.30 o
 -16   1   4     5518.76     5478.83    856.50 o
 -15   1   4      447.76      177.99    585.33 o
 -14   1   4     1291.31       31.66    237.12 o
 -13   1   4     2671.99     3063.44    716.73 o
 -12   1   4     4501.28     6210.50    802.74 o
 -11   1   4     4208.82     5777.47    750.78 o
 -10   1   4    32616.10    48487.05   1402.41 o
  -9   1   4     2073.43     2993.56    587.72 o
  -8   1   4     2367.37     2853.80    542.33 o
  -7   1   4     1410.97     2695.52    481.41 o
  -6   1   4    27454.33    46054.34   1075.10 o
  -5   1   4     1984.06     3483.33    407.34 o
  -4   1   4   150291.69   251731.33   2137.66 o
  -3   1   4     3185.23     6126.28    455.72 o
  -2   1   4    61912.88    62462.58  34443.85 o
  -1   1   4     1335.84     2061.30    627.44 o
   0   1   4       78.62      574.58    236.52 o
   1   1   4      673.26     1592.94    221.59 o
   2   1   4    28538.79    20093.64    309.99 o
   7   1   4     1359.86     1730.32    261.61 o
   8   1   4     3954.40     4173.18    389.43 o
   9   1   4     1060.22     1369.56    350.60 o
  10   1   4     1414.38     1297.89    393.61 o
  11   1   4     4442.77     5422.09    737.04 o
  12   1   4     8204.06     8800.90    949.08 o
  13   1   4      875.03     1537.39    700.61 o
  14   1   4      365.96     1036.88    691.65 o
  15   1   4       29.07     -169.03    646.85 o
 -18   2   4     2428.35     1848.58    820.06 o
 -17   2   4      891.41     -135.58    551.89 o
 -16   2   4     3004.02     1379.71    622.36 o
 -15   2   4      210.41      373.30    657.60 o
 -14   2   4     4056.02     4326.68    784.23 o
 -13   2   4     1760.31     2834.09    707.18 o
 -12   2   4     8481.62    10802.97    875.61 o
 -11   2   4     1203.08     1669.39    580.55 o
 -10   2   4     9065.91    11982.60    836.79 o
  -9   2   4     2561.82     3539.47    512.46 o
  -8   2   4    36424.14    49489.89   1191.57 o
  -7   2   4     7287.54     9373.69    602.65 o
  -6   2   4     7827.50    10469.69    576.37 o
  -5   2   4     3669.76     5198.11    429.44 o
  -4   2   4    35326.62    48462.57    923.39 o
  -3   2   4     2281.28     2905.16    326.11 o
  -2   2   4     3087.08     4295.03    320.14 o
  -1   2   4     9773.98    14323.93    443.78 o
   0   2   4    72255.38    99480.88   1007.61 o
   1   2   4     4502.02     6134.65    298.64 o
   2   2   4      269.39      482.00    149.32 o
   3   2   4     2085.11     3176.92    209.05 o
   9   2   4     4666.70     5030.28    468.86 o
  10   2   4     5836.13     6434.48    550.09 o
  11   2   4     1520.78     1758.39    437.81 o
  15   2   4     1421.19     2343.12    839.18 o
 -18   3   4     2130.21     2243.97    906.07 o
 -17   3   4     1764.88     1739.27    865.46 o
 -16   3   4     4093.67     4249.04    885.17 o
 -15   3   4      227.58      -63.31    651.03 o
 -14   3   4     2910.40     3400.90    755.56 o
 -13   3   4     1535.08     1630.57    586.53 o
 -12   3   4    11723.62    13710.52    921.00 o
 -11   3   4     5176.00     6522.88    775.86 o
 -10   3   4    10216.21    12597.79    843.95 o
  -9   3   4     1385.41     1673.57    444.38 o
  -8   3   4      448.40      572.79    360.76 o
  -7   3   4     6234.12     7061.62    562.64 o
  -6   3   4    14715.90    19065.72    735.25 o
  -5   3   4     6247.43     8840.91    527.99 o
  -4   3   4    43014.09    51382.66   1014.78 o
  -3   3   4     8835.48    10004.41    489.17 o
  -2   3   4    23400.52    26282.04    684.48 o
  10   3   4      904.49      801.55    394.20 o
  11   3   4     1989.21     1383.30    453.93 o
  12   3   4     2475.00     2279.81    527.99 o
 -17   4   4     1308.77     1599.51    843.95 o
 -16   4   4     1239.69     1278.77    712.55 o
 -15   4   4      230.45      -30.46    690.45 o
 -14   4   4      925.77      228.16    590.11 o
 -13   4   4     3607.98     5111.51    741.22 o
 -12   4   4     5968.96     6930.82    800.95 o
 -11   4   4     1606.80     1096.01    548.90 o
 -10   4   4     4949.14     5995.48    692.84 o
  -9   4   4     8002.11     9928.56    742.42 o
  -8   4   4    24430.84    26523.34    989.09 o
  -7   4   4     8956.82    10616.03    679.11 o
  -6   4   4     2470.07     2286.38    407.94 o
  -5   4   4     1667.84     1758.39    375.09 o
  -4   4   4    10692.82    12371.43    624.75 o
  11   4   4     2278.31     2331.77    547.11 o
  12   4   4      379.52      448.56    501.71 o
  13   4   4      489.83      107.51    541.73 o
 -16   5   4     1687.37     1735.69    857.09 o
 -15   5   4      606.57      236.52    735.25 o
 -14   5   4     1449.01      569.80    645.06 o
 -13   5   4      542.07      541.73    603.25 o
 -12   5   4     4566.85     5110.31    751.38 o
 -11   5   4     6040.51     8319.49    829.02 o
 -10   5   4     2516.16     2531.86    581.15 o
  -9   5   4     1142.37      849.93    503.51 o
  -8   5   4     1085.07     1159.91    468.86 o
  -7   5   4     8921.03     9289.47    753.17 o
  -6   5   4     7067.65     8121.79    663.58 o
  11   5   4      240.78      667.16    493.35 o
  12   5   4      260.67       45.39    539.94 o
  13   5   4     1725.95     1534.41    528.59 o
 -15   6   4      310.33     -219.20    781.84 o
 -14   6   4      843.26      849.33    710.76 o
 -13   6   4     2922.88     3778.98    850.52 o
 -12   6   4     1876.80     1816.92    727.49 o
 -11   6   4     1206.18     1371.95    625.35 o
 -10   6   4     1760.82     1668.80    635.50 o
  -9   6   4     8997.77     8813.44    834.40 o
  -8   6   4     3696.82     3994.00    628.93 o
  -7   6   4     4398.57     4906.04    640.88 o
  -6   6   4      600.68      751.38    459.31 o
  11   6   4      880.01     1539.78    593.10 o
 -13   7   4      199.20      424.07    709.57 o
 -12   7   4      455.22      802.14    679.11 o
 -11   7   4     3065.14     4280.69    810.51 o
 -10   7   4     1078.92     1144.98    642.07 o
  -9   7   4      553.88      307.00    543.52 o
  -8   7   4      604.41      927.57    560.25 o
  -7   7   4     4387.06     4935.31    716.14 o
  -6   7   4     1481.90     1511.71    588.92 o
 -11   8   4      419.45      499.92    765.71 o
 -10   8   4      134.01      473.64    711.96 o
  -9   8   4     3510.73     3461.83    793.78 o
  -8   8   4      140.41      703.00    608.63 o
  -7   8   4      577.31      840.37    621.77 o
  -6   8   4      463.30      827.83    585.33 o
  -6   9   4       40.37      118.26    648.05 o
  -5   9   4     2066.25     2840.66    822.45 o
  -6  -9   5      423.57      319.21    421.38 o
  -5  -9   5       68.56     -126.93    386.36 o
  -4  -9   5      157.57      272.56    396.20 o
  -3  -9   5     4981.08     4699.34    530.61 o
  -2  -9   5      425.24      446.76    512.46 o
  -1  -9   5     2563.33     1775.71    571.00 o
   0  -9   5       93.64      158.88    523.81 o
   1  -9   5      610.34      602.65    507.69 o
   2  -9   5      345.73      108.11    526.20 o
 -11  -8   5      338.43      486.88    420.63 o
 -10  -8   5       39.54      -85.47    374.79 o
  -9  -8   5     5122.79     4336.84    498.19 o
  -8  -8   5      300.22      115.72    362.98 o
  -7  -8   5     1104.86     1181.96    398.96 o
  -6  -8   5      180.59       41.55    343.10 o
  -5  -8   5     2722.49     2241.06    414.16 o
  -4  -8   5      325.52       62.59    318.30 o
  -3  -8   5     1834.18     1810.72    384.70 o
  -2  -8   5      904.92     1044.35    270.92 o
  -1  -8   5     3719.35     3612.71    342.63 o
   0  -8   5       35.60      -92.07    248.60 o
   1  -8   5     6374.82     5368.94    678.51 o
   2  -8   5       32.87     -354.19    396.00 o
   3  -8   5      448.07      289.08    482.60 o
   4  -8   5       57.29      172.61    480.81 o
   5  -8   5     1348.84     1373.74    539.34 o
   6  -8   5      150.26      111.09    545.91 o
 -13  -7   5     1675.81     1436.53    433.25 o
 -12  -7   5      242.66      239.65    358.33 o
 -11  -7   5     2647.69     2344.56    427.34 o
 -10  -7   5      311.59      605.78    348.66 o
  -9  -7   5      976.84     1028.03    341.52 o
  -8  -7   5      429.98      585.07    313.79 o
  -7  -7   5     2919.69     2834.13    398.60 o
  -6  -7   5      460.32      680.29    305.88 o
  -5  -7   5     1291.35     1608.36    335.79 o
  -4  -7   5      379.55      416.42    198.19 o
  -3  -7   5    13535.35    12955.01    970.97 o
  -2  -7   5      586.30      702.02    221.82 o
  -1  -7   5     4836.84     4709.95    580.25 o
   0  -7   5      501.29      470.54    229.72 o
   1  -7   5      895.77      877.50    301.12 o
   2  -7   5      501.82      442.58    388.83 o
   3  -7   5     5860.38     5460.92    654.02 o
   4  -7   5      754.33      950.87    452.14 o
   5  -7   5     3710.54     3789.73    595.49 o
   6  -7   5      264.01      310.58    465.88 o
   7  -7   5      898.83     1044.64    575.78 o
   8  -7   5      205.60      241.90    534.56 o
   9  -7   5     1533.77     1496.78    707.77 o
 -13  -6   5     3032.29     2722.42    431.72 o
 -12  -6   5      362.95      448.17    318.97 o
 -11  -6   5     1204.55     1131.68    321.75 o
 -10  -6   5      936.61     1266.94    339.63 o
  -9  -6   5    13794.91    11566.74    850.52 o
  -8  -6   5      436.18      231.05    272.12 o
  -7  -6   5      664.48      702.52    273.38 o
  -6  -6   5      407.85      408.59    166.75 o
  -5  -6   5     1439.88     1528.62    198.25 o
  -4  -6   5      464.21      445.62    170.91 o
  -3  -6   5     1874.78     1992.43    282.80 o
  -2  -6   5     1512.95     1801.23    214.89 o
  -1  -6   5     5008.26     4722.42    682.58 o
   0  -6   5     2920.07     2943.56    295.40 o
   1  -6   5    11894.47    10453.30    474.28 o
   2  -6   5      974.38      862.22    262.23 o
   3  -6   5     1897.20     1647.89    413.32 o
   4  -6   5      158.74      169.03    354.19 o
   5  -6   5      587.69      723.30    446.17 o
   6  -6   5     1510.74     1442.43    526.80 o
   7  -6   5     1069.18      836.19    502.91 o
   8  -6   5      219.54       54.95    500.52 o
   9  -6   5     2381.43     2120.34    685.08 o
  10  -6   5      833.71     1153.94    717.93 o
  11  -6   5      928.86      726.29    841.57 o
 -14  -5   5      490.24      550.69    458.71 o
 -13  -5   5     2630.54     2622.04    395.51 o
 -12  -5   5     1263.95     1023.10    328.55 o
 -11  -5   5      320.01      -84.22    401.97 o
 -10  -5   5     1034.80      993.64    299.11 o
  -9  -5   5     2007.92     2081.17    316.31 o
  -8  -5   5      850.59      937.51    154.25 o
  -7  -5   5     1744.18     1816.80    208.89 o
  -6  -5   5     2509.33     2604.96    188.46 o
  -5  -5   5     4013.29     3947.48    213.35 o
  -4  -5   5     4115.06     3925.47    332.28 o
  -3  -5   5    18533.57    17051.79   1714.44 o
  -2  -5   5     4055.68     3989.49    489.41 o
  -1  -5   5     5226.85     4851.16    718.41 o
   0  -5   5     1891.36     1711.27    242.17 o
   1  -5   5      947.71      840.88    221.06 o
   2  -5   5     1996.76     1772.05    259.45 o
   3  -5   5     8806.51     7829.40    405.02 o
   4  -5   5     2813.97     2865.74    453.33 o
   5  -5   5     8909.16     8868.99    668.35 o
   6  -5   5     1526.76     1778.69    473.64 o
   7  -5   5     2024.40     2909.94    587.12 o
   8  -5   5      780.99      658.80    525.60 o
   9  -5   5     2044.92     1531.42    646.26 o
  10  -5   5      842.67      126.62    702.40 o
  11  -5   5      745.90     -274.75    777.06 o
  12  -5   5     1256.66     -593.10    870.83 o
 -15  -4   5     1999.04     2789.29    571.60 o
 -14  -4   5      845.10      853.51    489.77 o
 -13  -4   5     2114.45     2547.99    550.09 o
 -12  -4   5     1004.82     1285.89    322.77 o
 -11  -4   5     1618.31     2072.80    224.96 o
 -10  -4   5     2829.16     2908.89    207.43 o
  -9  -4   5    12100.95    10965.45    405.02 o
  -8  -4   5     3146.11     2708.28    162.67 o
  -7  -4   5     1887.46     1803.75    140.29 o
  -6  -4   5     1854.60     1878.84    160.96 o
  -5  -4   5     1622.16     1493.77    239.32 o
  -4  -4   5      723.66      700.90    122.32 o
  -3  -4   5     1858.46     2046.18    155.88 o
  -2  -4   5    12936.38    13496.20   2285.86 o
  -1  -4   5     3934.32     3647.12    257.02 o
   0  -4   5     7847.86     6905.58    316.96 o
   1  -4   5    10367.16     9415.05   1142.29 o
   2  -4   5     7892.06     7141.34    346.08 o
   3  -4   5     3008.94     2863.79    275.45 o
   4  -4   5     1150.55     1227.83    243.91 o
   5  -4   5     2176.94     2174.09    437.81 o
   6  -4   5     6112.80     5386.26    598.47 o
   7  -4   5     2644.97     1877.25    511.87 o
   8  -4   5      788.44     -116.47    483.80 o
   9  -4   5     1814.09     1110.34    682.69 o
  10  -4   5     2084.92     2110.18    766.91 o
  11  -4   5      971.10      390.02    802.14 o
  12  -4   5      703.37      243.69    929.37 o
  13  -4   5      382.08     1117.51   1035.68 o
 -16  -3   5     1231.12     2359.85    600.26 o
 -15  -3   5     1747.72     2588.60    624.16 o
 -14  -3   5     1488.21     1254.58    450.04 o
 -13  -3   5     1811.44     2380.46    408.36 o
 -12  -3   5     2992.00     3771.23    313.27 o
 -11  -3   5     4650.92     4898.51    433.62 o
 -10  -3   5     1085.73     1227.82    184.26 o
  -9  -3   5     1749.66     1606.94    152.08 o
  -8  -3   5     1909.17     1630.71    128.31 o
  -7  -3   5     3397.76     3079.31    175.47 o
  -6  -3   5     8484.83     8106.59    325.89 o
  -5  -3   5     3081.78     3608.51    302.90 o
  -4  -3   5     7661.76     6298.17    309.99 o
  -3  -3   5    11545.39     9069.73    300.10 o
  -2  -3   5    22347.69    18613.68    604.45 o
  -1  -3   5     3293.29     2888.98    202.65 o
   0  -3   5     4772.57     3827.67    560.25 o
   1  -3   5     2359.71     2222.36    465.88 o
   2  -3   5    20699.97    16861.71   1795.12 o
   3  -3   5     3169.76     3049.20    493.35 o
   5  -3   5     7246.01     6645.32    612.81 o
   6  -3   5     3796.87     2278.02    495.74 o
   7  -3   5     1681.82     1626.99    518.44 o
   8  -3   5     1566.65     1478.86    570.40 o
   9  -3   5     1070.12     1371.95    626.54 o
  10  -3   5     1342.17     1732.11    743.61 o
  11  -3   5     2700.64     4551.26    956.24 o
  12  -3   5     2469.30     4482.57    959.83 o
  13  -3   5      284.36     1203.52    832.61 o
  14  -3   5     1380.78     2399.27    942.51 o
 -17  -2   5     2405.78     3404.49    677.91 o
 -16  -2   5     1306.59     2021.94    440.07 o
 -15  -2   5     3696.05     3495.75    488.42 o
 -14  -2   5      745.93     1019.46    426.98 o
 -13  -2   5     1493.97     1573.88    492.57 o
 -12  -2   5     2012.92     2658.13    585.63 o
 -11  -2   5      698.82      922.81    294.51 o
 -10  -2   5     2671.44     2504.73    351.59 o
  -9  -2   5     1976.35     1733.20    231.47 o
  -8  -2   5     5916.04     5290.84    370.64 o
  -7  -2   5     4657.29     4700.17    577.94 o
  -6  -2   5    10237.69     8558.54   1443.32 o
  -5  -2   5     4340.47     3343.00    214.29 o
  -4  -2   5     1366.23     1290.21    145.60 o
  -3  -2   5     2949.39     2537.28    180.61 o
  -2  -2   5    70750.22    58684.56   3194.54 o
  -1  -2   5     2548.62     1970.42    213.83 o
   0  -2   5     4189.45     3757.46    508.58 o
   2  -2   5    18625.84    14819.47    785.12 o
   3  -2   5     1555.89     1387.28    179.82 o
   4  -2   5     2520.39     2024.96    201.17 o
   5  -2   5     4506.18     3688.19    484.39 o
   6  -2   5     6830.18     7781.94    688.66 o
   7  -2   5     1769.56     2452.42    564.43 o
   8  -2   5     6031.81     6804.79    824.24 o
   9  -2   5      849.79     1161.71    539.94 o
  10  -2   5     3066.46     4434.19    804.53 o
  11  -2   5      245.58       46.59    618.18 o
  12  -2   5      480.64      280.12    683.29 o
  13  -2   5      348.15      105.72    671.94 o
  14  -2   5      544.39      469.46    716.14 o
 -19  -1   5      464.91      163.65    560.25 o
 -18  -1   5      290.90      595.49    561.44 o
 -17  -1   5     3165.82     2750.57    450.63 o
 -16  -1   5     2273.18     2791.07    446.07 o
 -15  -1   5      672.98      857.78    370.64 o
 -14  -1   5     2124.71     1287.73    598.47 o
 -13  -1   5     1976.80      910.85    599.67 o
 -12  -1   5     3113.42      580.55    309.99 o
 -11  -1   5     4290.40     3182.30   1024.33 o
 -10  -1   5      421.69     -775.86    775.86 o
  -9  -1   5     1388.10     1649.57    256.64 o
  -8  -1   5     3014.15     3005.54    386.44 o
  -7  -1   5     1402.69     1533.98    279.53 o
  -6  -1   5    11819.86    10798.82    703.59 o
  -5  -1   5      477.66      573.60    130.59 o
  -4  -1   5     2969.29     2109.06    392.11 o
  -3  -1   5     2191.26     1799.97    368.82 o
  -2  -1   5    59808.13    45506.75   6402.82 o
  -1  -1   5      644.57      522.62    111.07 o
   0  -1   5     1658.63     1163.21    126.16 o
   1  -1   5     2917.06     2115.64    161.87 o
   2  -1   5    57384.93    36161.29   5322.05 o
   3  -1   5      546.08      550.46    136.44 o
   4  -1   5    17073.07    14685.46    735.85 o
   5  -1   5     1817.43     2232.03    404.36 o
   6  -1   5     6525.81     7311.88    683.29 o
   7  -1   5      405.18      164.85    447.96 o
   8  -1   5     4767.65     5368.34    697.02 o
   9  -1   5      309.09      609.22    535.16 o
  10  -1   5      587.61      477.23    553.08 o
  11  -1   5     2357.05     2160.36    680.90 o
  12  -1   5     1324.12     1592.94    691.05 o
  13  -1   5     1749.18     1011.19    677.31 o
  14  -1   5     1079.11      991.48    726.89 o
  15  -1   5      189.39      278.93    719.12 o
 -19   0   5      213.95      200.69    600.26 o
 -18   0   5     1199.90     1273.99    606.24 o
 -17   0   5      792.71     1054.79    606.83 o
 -16   0   5      351.42      278.33    596.68 o
 -15   0   5     4367.63     2985.20    728.68 o
 -14   0   5      184.34       84.81    197.10 o
 -13   0   5     4756.99     4182.74    827.83 o
 -12   0   5     2575.68     3397.92    806.92 o
 -11   0   5      143.35       63.91    684.48 o
 -10   0   5     2013.27     3356.70    795.57 o
  -9   0   5     2158.20     2585.02    708.97 o
  -8   0   5     1941.86     3296.38    636.70 o
  -7   0   5     1937.87     2692.57    866.65 o
  -6   0   5    17307.83    21200.23   6432.69 o
  -5   0   5     2217.77     2346.30    929.96 o
  -4   0   5     2879.17     2551.85    910.55 o
  -3   0   5      291.79      234.83     89.62 o
  -2   0   5   119371.58    97420.00  22523.96 o
  -1   0   5      812.81      653.63    132.89 o
   0   0   5       68.29       -6.49    101.84 o
   1   0   5      475.65      245.77     95.62 o
   2   0   5    29493.27    20819.03   3443.31 o
   3   0   5      555.32      455.74    123.64 o
   4   0   5     2799.66     3083.15    443.18 o
   5   0   5     2801.91     3246.80    485.59 o
   6   0   5     3168.47     3555.35    292.67 o
   7   0   5      162.44     -170.03    187.88 o
   8   0   5    10591.86    10521.43   1315.80 o
   9   0   5     1500.75     1533.81    519.63 o
  10   0   5     3277.70     3533.50    676.72 o
  11   0   5       17.68      326.11    551.89 o
  12   0   5      233.26      102.73    597.88 o
  13   0   5     1314.76      929.96    669.55 o
  14   0   5      431.02      -66.30    547.11 o
  15   0   5      679.80      632.52    710.16 o
 -18   1   5      253.67      -22.70    686.87 o
 -17   1   5     3191.73     1914.28    725.10 o
 -16   1   5     2244.33       -5.97    266.39 o
 -15   1   5      707.61      544.12    649.84 o
 -14   1   5     2104.92     1864.70    710.76 o
 -13   1   5     1946.15     2316.84    742.42 o
 -12   1   5     3109.60     4080.01    784.23 o
 -11   1   5     4446.20     6568.87    784.82 o
 -10   1   5      435.74     1089.44    561.44 o
  -9   1   5     1355.60     2389.11    573.39 o
  -8   1   5     2949.88     5638.90    676.12 o
  -7   1   5     1595.72     2984.60    508.28 o
  -6   1   5    11481.22    18901.47    812.30 o
  -5   1   5      573.32     1044.64    358.07 o
  -4   1   5     2745.30     2382.60   1282.36 o
  -3   1   5     2188.45     2331.23   1209.79 o
  -2   1   5    60383.20    58990.59  36048.43 o
  -1   1   5      654.83     1150.64    523.22 o
   0   1   5     1551.16     2249.42    611.31 o
   1   1   5     2949.79     3962.94    281.32 o
   2   1   5    57156.18    43665.82    487.38 o
   8   1   5     4775.15     6253.43    413.32 o
   9   1   5      298.96      412.59    253.84 o
  10   1   5      620.49      725.10    582.35 o
  11   1   5     2393.69     2566.51    705.39 o
  12   1   5     1338.77     1905.92    723.30 o
  13   1   5     1807.92     2162.15    677.91 o
  14   1   5     1091.36      795.57    700.61 o
  15   1   5      199.38     -150.51    699.41 o
 -19   2   5      254.96      193.52    726.89 o
 -18   2   5      669.01     -306.40    367.92 o
 -17   2   5     2372.61     2579.05    802.74 o
 -16   2   5     1342.15      413.91    714.94 o
 -15   2   5     3546.89     3659.52    815.88 o
 -14   2   5      744.89      538.15    615.79 o
 -13   2   5     1438.84     2201.57    729.28 o
 -12   2   5     2116.17     3009.69    671.94 o
 -11   2   5      609.74     1494.99    568.61 o
 -10   2   5     2691.52     3408.67    592.50 o
  -9   2   5     1931.32     2583.83    529.79 o
  -8   2   5     5520.06     8202.42    670.15 o
  -7   2   5     4813.30     6550.35    585.93 o
  -6   2   5    10606.51    15662.43    697.62 o
  -5   2   5     4190.59     5429.26    473.04 o
  -4   2   5     1310.88     2160.95    349.41 o
  -3   2   5     3115.04     5157.50    407.94 o
  -2   2   5    71580.10   108249.53   1282.36 o
  -1   2   5     2654.47     3875.74    335.67 o
   0   2   5     4204.26     6847.20    365.53 o
   1   2   5     4196.79     7574.09    358.37 o
   2   2   5    19392.31    32698.00    568.01 o
   9   2   5      773.12      804.53    321.34 o
  10   2   5     3073.25     2672.82    427.65 o
  13   2   5      332.99      307.60    698.82 o
  14   2   5      527.10      936.53    745.40 o
 -18   3   5     1115.32      295.65    882.18 o
 -17   3   5     1180.96      261.01    783.63 o
 -16   3   5     1198.75      654.62    766.91 o
 -15   3   5     1743.82     1833.64    781.24 o
 -14   3   5     1478.64     1297.29    705.39 o
 -13   3   5     1707.96     2555.75    700.61 o
 -12   3   5     2935.58     4229.93    685.68 o
 -11   3   5     4748.76     6140.62    707.77 o
 -10   3   5     1111.47     1721.95    517.24 o
  -9   3   5     1770.98     1905.92    518.44 o
  -8   3   5     1831.83     2193.21    449.15 o
  -7   3   5     3607.39     4636.07    566.22 o
  -6   3   5     8487.77    10540.77    621.17 o
  -5   3   5     3341.13     3925.31    448.56 o
  -4   3   5     7443.32     9065.49    527.99 o
  -3   3   5    11630.47    14247.48    594.89 o
  -2   3   5    22995.45    28877.21    728.08 o
  -1   3   5     3376.04     4616.96    369.72 o
   0   3   5     4821.15     6869.30    394.80 o
   1   3   5     2356.54     3133.32    305.81 o
   2   3   5    20841.86    27497.50    583.54 o
   3   3   5     3337.41     4164.22    312.38 o
  10   3   5     1364.19     1493.79    418.69 o
  11   3   5     2736.84     2749.27    516.65 o
 -17   4   5     2382.62     1460.94    892.33 o
 -16   4   5     1630.83     1265.04    821.85 o
 -15   4   5     1931.14     2864.55    746.60 o
 -14   4   5      874.86      867.85    642.07 o
 -13   4   5     2079.47     2006.86    701.80 o
 -12   4   5     1084.32      771.68    600.86 o
 -11   4   5     1513.80     2262.49    592.50 o
 -10   4   5     2835.92     3488.70    636.10 o
  -9   4   5    11885.46    12447.28    820.06 o
  -8   4   5     3132.68     4054.92    560.25 o
  -7   4   5     2080.03     2835.88    480.21 o
  -6   4   5     1849.45     2434.51    448.56 o
  -5   4   5     1446.99     1812.14    378.08 o
  -4   4   5      702.43      706.58    318.35 o
  -3   4   5     1984.83     2309.08    369.12 o
  -2   4   5    13172.93    16188.03    661.78 o
  -1   4   5     4089.33     4542.30    403.16 o
   4   4   5     1156.63     1832.45    277.73 o
   5   4   5     2120.16     3065.83    329.70 o
  11   4   5     1003.35     1411.37    498.73 o
  12   4   5      690.91      774.07    505.30 o
 -16   5   5      503.68     -147.53    769.89 o
 -15   5   5     2524.90     3457.05    829.02 o
 -14   5   5      496.79      212.63    648.05 o
 -13   5   5     2590.03     2430.92    703.59 o
 -12   5   5     1199.85     1370.16    668.35 o
 -11   5   5      341.77      196.50    522.02 o
 -10   5   5     1033.07      533.37    502.91 o
  -9   5   5     1890.71     1542.17    563.83 o
  -8   5   5      839.47      790.80    491.56 o
  -7   5   5     1869.79     2096.45    491.56 o
  -6   5   5     2610.63     3177.52    523.81 o
  -5   5   5     3925.99     3953.98    519.03 o
  -4   5   5     4071.84     4621.74    527.40 o
  -3   5   5    18869.80    19664.79    817.08 o
  11   5   5      755.26     1582.79    533.37 o
  12   5   5     1328.07     1714.79    511.27 o
 -15   6   5      645.28      519.63    819.47 o
 -14   6   5      228.09      -89.59    691.65 o
 -13   6   5     2951.98     2669.24    824.24 o
 -12   6   5      356.12     -280.12    597.28 o
 -11   6   5     1182.10     1386.88    630.73 o
 -10   6   5      942.46      902.49    569.21 o
  -9   6   5    13423.55    12122.96    931.16 o
  -8   6   5      457.87      100.34    470.66 o
  -7   6   5      578.40      488.57    464.09 o
  -6   6   5      355.46      539.34    461.10 o
  -5   6   5     1450.83     1470.50    522.02 o
  -4   6   5      429.82     -112.29    427.65 o
  11   6   5      903.89     1644.90    602.06 o
 -13   7   5     1691.53     1155.73    758.54 o
 -12   7   5      247.80      918.61    749.58 o
 -11   7   5     2765.96     2800.64    802.74 o
 -10   7   5      302.28      516.65    611.61 o
  -9   7   5      845.33     1170.67    621.17 o
  -8   7   5      448.06       56.74    523.81 o
  -7   7   5     2997.09     3091.51    669.55 o
  -6   7   5      444.18      779.45    542.93 o
  -5   7   5     1097.89     1067.34    545.32 o
  -4   7   5      405.67      207.26    508.28 o
 -11   8   5      349.90      878.60    754.36 o
 -10   8   5       41.46     -507.69    648.64 o
  -9   8   5     4946.61     4358.94    846.34 o
  -8   8   5      306.00      412.72    681.49 o
  -7   8   5     1067.80     1033.89    694.04 o
  -6   8   5      169.89      -81.83    609.82 o
  -5   8   5     2862.80     2863.95    708.37 o
  -4   8   5      271.30      898.31    624.16 o
  -6   9   5      442.09      694.04    768.10 o
  -5   9   5       44.75     -302.22    632.52 o
  -4   9   5      158.71      328.50    654.02 o
  -3   9   5     4931.52     6356.83    931.16 o
  -2   9   5      473.74      924.59    677.91 o
  -6  -9   6      121.83      122.83    413.18 o
  -5  -9   6      328.99      116.02    403.02 o
  -4  -9   6      168.30      170.03    395.16 o
  -3  -9   6      449.85      480.76    405.33 o
  -2  -9   6       94.37      180.43    397.81 o
  -1  -9   6      597.25       51.37    499.92 o
   0  -9   6       39.98     -220.99    506.49 o
   1  -9   6      586.77       17.92    531.58 o
 -11  -8   6      456.23      840.36    421.43 o
 -10  -8   6      109.46      110.33    378.72 o
  -9  -8   6      812.72      666.24    405.34 o
  -8  -8   6      825.58      742.10    374.67 o
  -7  -8   6     1161.71     1139.17    406.29 o
  -6  -8   6      351.01      354.05    356.14 o
  -5  -8   6      745.07      299.64    358.02 o
  -4  -8   6      221.31      282.84    343.42 o
  -3  -8   6     1358.79     1304.15    371.37 o
  -2  -8   6       66.43       23.12    315.86 o
  -1  -8   6     5305.16     4663.58    477.70 o
   0  -8   6      203.41      284.55    325.19 o
   1  -8   6      320.06      244.29    480.21 o
   2  -8   6      177.72     -105.72    427.65 o
   3  -8   6      539.15      654.02    486.78 o
   4  -8   6       36.35      186.95    517.24 o
   5  -8   6      594.71      657.01    547.11 o
 -13  -7   6      260.23      547.11    595.49 o
 -12  -7   6      305.88      450.76    397.42 o
 -11  -7   6     1635.02     1830.72    424.65 o
 -10  -7   6      677.38      520.39    364.57 o
  -9  -7   6      433.58      367.91    345.74 o
  -8  -7   6      762.51      829.82    348.95 o
  -7  -7   6     4433.56     4387.16    453.39 o
  -6  -7   6      981.43      809.38    330.73 o
  -5  -7   6     3318.78     3120.15    399.88 o
  -4  -7   6      786.93      728.74    304.46 o
  -3  -7   6     2362.48     2240.38    271.56 o
  -2  -7   6     1345.49     1109.87    317.23 o
  -1  -7   6     1014.48      859.02    302.70 o
   0  -7   6      182.06      217.02    281.30 o
   1  -7   6      738.05      467.15    304.98 o
   2  -7   6      754.63      808.40    321.63 o
   3  -7   6     2926.06     2843.64    544.72 o
   4  -7   6      162.56       35.84    432.43 o
   5  -7   6     3196.81     3124.36    614.00 o
   6  -7   6      535.25      320.74    514.85 o
   7  -7   6     2274.66     2583.83    670.15 o
   8  -7   6      155.63       -1.19    643.87 o
 -14  -6   6     1285.37     1614.76    426.56 o
 -13  -6   6     1308.77     1397.63    582.35 o
 -12  -6   6      314.23       31.41    329.12 o
 -11  -6   6     1703.19     2083.70    391.96 o
 -10  -6   6     2186.20     2159.52    352.15 o
  -9  -6   6     1073.77     1187.32    318.26 o
  -8  -6   6     2341.40     1897.98    336.26 o
  -7  -6   6     1609.96     2032.35    323.66 o
  -6  -6   6     1209.48      747.30    267.21 o
  -5  -6   6     1748.27     1796.55    207.53 o
  -4  -6   6     2300.76     2533.61    350.95 o
  -3  -6   6     1858.65     2022.55    223.84 o
  -2  -6   6      139.12      173.28    210.71 o
  -1  -6   6    11703.17    10116.17    700.91 o
   0  -6   6     1054.83      681.42    258.24 o
   1  -6   6     2409.30     2235.33    313.05 o
   2  -6   6      635.82      648.58    276.59 o
   3  -6   6     3257.91     2890.50    348.85 o
   4  -6   6     1559.76     1099.59    445.57 o
   5  -6   6     3091.48     3365.07    572.79 o
   6  -6   6     1014.37      868.44    504.10 o
   7  -6   6     1246.92     2200.37    615.79 o
   8  -6   6     1075.88     1484.24    649.84 o
   9  -6   6     1650.74      650.44    675.52 o
  10  -6   6      273.01     -660.59    660.59 o
 -15  -5   6     2468.70     3345.95    651.03 o
 -14  -5   6     1181.42     1574.09    393.68 o
 -13  -5   6      778.41      855.90    492.16 o
 -12  -5   6      537.62      450.28    317.17 o
 -11  -5   6      447.52      443.44    304.13 o
 -10  -5   6     2008.63     2526.34    433.92 o
  -9  -5   6     1106.44      997.70    283.55 o
  -8  -5   6     3955.29     3808.71    349.86 o
  -7  -5   6     5994.21     6729.71    466.59 o
  -6  -5   6     8040.57     8089.31    940.08 o
  -5  -5   6    11031.67    11793.28   1214.09 o
  -4  -5   6     3854.80     3888.75    220.99 o
  -3  -5   6     8459.75     6908.71    369.72 o
  -2  -5   6     9282.75     7713.45    513.36 o
  -1  -5   6     1008.82     1109.86    229.41 o
   0  -5   6      435.01      489.14    208.75 o
   1  -5   6     1566.42     1049.56    238.69 o
   2  -5   6     2794.64     2421.02    404.66 o
   3  -5   6     1874.41     1655.28    291.40 o
   4  -5   6     1371.07     1313.79    287.06 o
   5  -5   6     7772.04     8006.52    686.87 o
   6  -5   6     2763.80     2441.08    553.08 o
   7  -5   6     3712.35     2989.98    625.35 o
   8  -5   6      633.75      771.68    574.58 o
   9  -5   6     2000.08     1818.71    696.43 o
  10  -5   6      738.12       47.78    661.19 o
  11  -5   6     1300.81      390.62    882.78 o
 -16  -4   6     1436.89     2121.53    603.85 o
 -15  -4   6     1855.56     2213.51    603.85 o
 -14  -4   6     4447.99     5601.87    715.54 o
 -13  -4   6     1082.71     1409.94    297.31 o
 -12  -4   6      340.24      620.66    304.61 o
 -11  -4   6     2366.20     2809.69    438.40 o
 -10  -4   6     8185.52     7114.50    444.62 o
  -9  -4   6     5416.43     5890.18    372.16 o
  -8  -4   6    15769.20    13548.29    519.04 o
  -7  -4   6     5459.84     4368.19    331.46 o
  -6  -4   6     3071.79     3548.51    301.15 o
  -5  -4   6     1043.07     1060.98    197.61 o
  -4  -4   6    10649.66     8623.40    356.28 o
  -3  -4   6     3168.82     2797.94    235.98 o
  -2  -4   6      131.45      -24.55    152.83 o
  -1  -4   6    12366.34    10757.94    816.48 o
   0  -4   6     7064.27     5286.52    513.06 o
   1  -4   6     5950.18     5218.91    786.32 o
   2  -4   6     2057.25     2015.34    257.06 o
   3  -4   6     4991.61     4354.07    319.70 o
   4  -4   6     4655.12     4114.10    347.80 o
   5  -4   6     6335.85     5249.48    582.94 o
   6  -4   6     1808.05     1575.62    439.00 o
   7  -4   6     4758.40     3130.34    612.21 o
   8  -4   6     6597.52     5589.93    801.55 o
   9  -4   6     1249.76      634.91    668.35 o
  10  -4   6     1463.31     1370.16    801.55 o
  11  -4   6      832.00     1548.15    899.50 o
  12  -4   6      490.78     1602.50   1029.71 o
  13  -4   6      254.22      -86.01   1010.59 o
 -17  -3   6      300.48      272.96    559.65 o
 -16  -3   6     2072.45     3114.81    723.30 o
 -15  -3   6     1905.71     3078.37    701.20 o
 -14  -3   6     4839.79     7179.29    891.74 o
 -13  -3   6     1313.90     1532.02    264.59 o
 -12  -3   6    12834.05    13388.52   1046.72 o
 -11  -3   6     4909.44     4337.59    389.22 o
 -10  -3   6     9748.23    10520.99    266.64 o
  -9  -3   6     2282.81     2235.99    287.83 o
  -8  -3   6    10071.25     8466.43    383.78 o
  -7  -3   6     6965.74     6412.02    381.66 o
  -6  -3   6    25867.99    21280.86    579.06 o
  -5  -3   6    11871.87    10705.10    550.69 o
  -4  -3   6    11674.74     9641.19    332.58 o
  -3  -3   6    11259.03     9983.56    330.31 o
  -2  -3   6    23864.80    19805.12   1177.53 o
  -1  -3   6     2027.35     1766.94    196.16 o
   0  -3   6     1707.42     1570.21    188.78 o
   1  -3   6     3666.12     3013.79    444.67 o
   2  -3   6     6400.13     5535.57    663.58 o
   3  -3   6     4977.64     4085.04    288.84 o
   4  -3   6    13160.74     9891.37    408.50 o
   5  -3   6     6245.71     4573.36    545.91 o
   6  -3   6     6330.40     5802.56    692.84 o
   7  -3   6     1887.89     1308.64    533.97 o
   8  -3   6      680.96      922.20    588.92 o
   9  -3   6     1390.86     2271.45    735.25 o
  10  -3   6     2623.26     4693.41    919.21 o
  11  -3   6     1923.80     2694.32    888.15 o
  12  -3   6     2042.28     3888.88    947.28 o
  13  -3   6      228.44      344.63    812.30 o
 -17  -2   6      878.55     1357.61    606.83 o
 -16  -2   6     1504.38     1435.84    428.60 o
 -15  -2   6     3739.13     3539.98    512.41 o
 -14  -2   6     7602.74     8209.46    753.17 o
 -13  -2   6     1480.27      918.08    395.70 o
 -12  -2   6      712.51      512.14    535.83 o
 -11  -2   6     1037.66      914.89    293.63 o
 -10  -2   6    13012.64     9800.37   1947.04 o
  -9  -2   6     6360.13     5571.90    697.96 o
  -8  -2   6    86287.00    68844.27  17660.92 o
  -7  -2   6     6696.26     5051.25   1124.68 o
  -6  -2   6     3845.76     3235.92    408.54 o
  -5  -2   6     1081.84     1160.03    274.45 o
  -4  -2   6    26017.97    20098.47   2594.28 o
  -3  -2   6     2971.17     2580.62    190.64 o
  -2  -2   6      344.01      258.50    120.57 o
  -1  -2   6     7009.40     5764.67    490.07 o
   0  -2   6    44650.58    33016.29   3639.22 o
   1  -2   6     3498.16     2057.62    244.88 o
   2  -2   6     6154.56     4585.90    250.36 o
   3  -2   6     1667.88     1190.66    186.10 o
   5  -2   6     4473.86     4657.58    556.07 o
   6  -2   6     3652.06     4301.60    604.45 o
   7  -2   6     8095.36    10794.61    871.43 o
   8  -2   6     8800.08    11331.56    903.68 o
   9  -2   6      569.18      907.27    611.61 o
  10  -2   6     1555.15     2205.15    716.73 o
  11  -2   6      123.54      961.02    695.23 o
  12  -2   6      823.53      857.69    748.99 o
  13  -2   6      210.25      434.22    719.72 o
  14  -2   6      342.51     -256.83    726.89 o
 -18  -1   6      952.48     1512.59    426.35 o
 -17  -1   6      470.53      652.65    573.98 o
 -16  -1   6     6249.19     5476.14    520.23 o
 -15  -1   6      354.59     1013.58    438.40 o
 -14  -1   6    11080.05     4000.57    600.26 o
 -13  -1   6      709.84     -654.02    654.02 o
 -12  -1   6    51588.27    40333.61   1844.99 o
 -11  -1   6     5492.45     4330.27   1039.26 o
 -10  -1   6    22686.48    28483.68    671.45 o
  -9  -1   6     3596.49     3636.26    293.87 o
  -8  -1   6    10862.77     9514.83    367.49 o
  -7  -1   6     2454.42     2571.74    216.29 o
  -6  -1   6    32353.42    28107.50    485.91 o
  -5  -1   6     2353.81     2462.60    188.84 o
  -4  -1   6    14936.40    12341.43    912.94 o
  -3  -1   6     4157.92     3418.68    191.04 o
  -2  -1   6    29578.27    19894.08   1019.26 o
  -1  -1   6     2142.61     1593.01    155.09 o
   0  -1   6     1722.64     1233.71    147.38 o
   1  -1   6     1367.72     1094.42    149.90 o
   2  -1   6     3474.45     2259.19    196.80 o
   3  -1   6     2890.11     2311.36    401.97 o
   4  -1   6    35266.67    26719.61   6356.53 o
   5  -1   6     1735.16     2010.44    471.25 o
   6  -1   6     1913.11     1987.15    467.07 o
   7  -1   6      243.19      343.44    486.78 o
   8  -1   6      196.19      134.39    507.09 o
   9  -1   6      506.95      832.61    579.96 o
  10  -1   6     7768.27     9187.34    941.31 o
  11  -1   6     2260.57     2704.48    744.81 o
  12  -1   6     2663.21     2131.69    741.82 o
  13  -1   6      140.75     -326.71    651.03 o
  14  -1   6       63.30       29.86    699.41 o
 -19   0   6      418.97     1214.86    614.00 o
 -18   0   6     8708.10     5014.75    787.81 o
 -17   0   6      920.04      655.21    617.59 o
 -16   0   6      584.24      405.55    204.87 o
 -15   0   6     4099.18     2021.79    695.23 o
 -14   0   6     7910.38     8216.16   1013.58 o
 -13   0   6      937.21      496.34    741.82 o
 -12   0   6     1825.65     2197.39    779.45 o
 -11   0   6      133.15      410.93    764.52 o
 -10   0   6    13761.27    20894.59   1230.39 o
  -9   0   6     1392.41     2719.41    674.92 o
  -8   0   6   154399.55   190622.84  44365.23 o
  -7   0   6     1403.07     1748.75    719.12 o
  -6   0   6     3128.13     2777.71   1419.43 o
  -5   0   6     3607.32     3923.67   1601.00 o
  -4   0   6    38735.68    39038.26   9458.20 o
  -3   0   6      721.35      660.08    177.99 o
  -2   0   6      895.52      908.56    136.12 o
  -1   0   6      826.14      651.18    132.57 o
   0   0   6    91501.34    70816.49    644.02 o
   1   0   6      477.90      367.82    114.37 o
   2   0   6    11295.89     7411.82    991.48 o
   3   0   6      136.69      108.42    101.98 o
   4   0   6    10874.25    11509.55    685.68 o
   5   0   6     1943.93     2504.39    485.59 o
   6   0   6     2282.92     2255.31    204.33 o
   7   0   6     8063.05     9235.12    744.21 o
   8   0   6     5587.87     5556.48    725.69 o
   9   0   6     1287.57     1310.43    524.41 o
  10   0   6      327.94     -325.52    522.62 o
  11   0   6       52.08     -125.43    568.61 o
  12   0   6      596.66      563.23    639.69 o
  13   0   6      142.59     -217.41    637.30 o
  14   0   6     1103.04       74.66    679.11 o
 -19   1   6      489.12      893.53    749.58 o
 -18   1   6     1008.00       51.96    287.29 o
 -17   1   6      498.06      -88.99    661.78 o
 -16   1   6     6183.92     5187.96    883.37 o
 -15   1   6      361.14       41.21    659.99 o
 -14   1   6    11198.35    12309.91   1094.81 o
 -13   1   6      649.31     1024.93    726.29 o
 -12   1   6    51681.70    66923.24   1835.44 o
 -11   1   6     5322.16     7427.75    855.90 o
 -10   1   6    22511.23    40011.68   1423.91 o
  -9   1   6     3543.22     6152.56    726.89 o
  -8   1   6    10870.10    16815.18    931.75 o
  -7   1   6     2362.68     5093.59    593.10 o
  -6   1   6    33356.80    41253.17   8611.56 o
  -5   1   6     2416.75     2566.69   1365.68 o
  -4   1   6    14869.63    15101.96   6667.12 o
  -3   1   6     4205.88     4314.86   2112.57 o
  -2   1   6    29744.93    29504.37  17360.79 o
  -1   1   6     2174.45     2704.62   1263.84 o
   0   1   6     1753.46     2745.23    225.69 o
   1   1   6     1340.98     1547.46    171.91 o
   2   1   6     3776.54     3536.73    895.02 o
   3   1   6     2809.34     3971.30    471.85 o
   4   1   6    35350.44    46609.21   1199.93 o
   5   1   6     1702.40     2638.18    516.65 o
   6   1   6     1839.89     1776.31    475.43 o
   7   1   6      281.35      411.52    436.61 o
   8   1   6      135.66      309.59    224.13 o
   9   1   6      543.25      501.12    494.55 o
  10   1   6     7738.88     8378.02    836.79 o
  11   1   6     2229.49     2619.07    723.30 o
  12   1   6     2633.83     2353.87    748.99 o
  13   1   6      136.13      465.28    590.11 o
  14   1   6       77.51      -60.33    688.66 o
 -19   2   6      597.45       99.15    745.40 o
 -18   2   6     5594.60     4607.40    916.22 o
 -17   2   6      868.02      568.01    763.32 o
 -16   2   6     1564.62     1390.46    788.41 o
 -15   2   6     3549.63     4291.44    810.51 o
 -14   2   6     7668.89     8676.06    961.62 o
 -13   2   6     1560.92     1822.30    691.05 o
 -12   2   6      704.91     1561.88    658.80 o
 -11   2   6     1188.57     2811.39    708.37 o
 -10   2   6    13116.92    18103.51   1018.36 o
  -9   2   6     6480.14    11375.17    835.00 o
  -8   2   6    85693.59   122623.63   1980.57 o
  -7   2   6     6527.93     9502.10    690.45 o
  -6   2   6     3790.14     5830.63    564.43 o
  -5   2   6     1274.06     2260.10    400.18 o
  -4   2   6    25419.75    39889.83    962.22 o
  -3   2   6     2848.87     3574.75   1010.89 o
  -2   2   6      337.38      747.79    288.49 o
  -1   2   6     7382.82    11942.58    532.77 o
   0   2   6    44030.48    71368.79   1032.10 o
   1   2   6     3573.98     7194.22    423.47 o
   2   2   6     5705.90     9745.19    411.52 o
   9   2   6      566.56      833.80    317.75 o
  11   2   6      118.35      401.97    655.21 o
  12   2   6      774.07      526.20    716.73 o
  13   2   6      205.72      -19.11    712.55 o
  14   2   6      372.57       60.33    758.54 o
 -18   3   6       66.81       38.23    817.08 o
 -17   3   6      348.92     -589.51    760.34 o
 -16   3   6     2069.33     1743.46    845.75 o
 -15   3   6     1878.69     2082.11    757.95 o
 -14   3   6     4949.77     6285.16    920.41 o
 -13   3   6     1292.49     2065.99    664.77 o
 -12   3   6    12877.29    13908.22   1007.61 o
 -11   3   6     4795.45     6276.20    754.36 o
 -10   3   6     9724.47    13782.20    909.06 o
  -9   3   6     2275.48     3012.67    556.07 o
  -8   3   6    10272.72    12568.53    787.21 o
  -7   3   6     6845.15     9086.99    665.37 o
  -6   3   6    26771.89    34670.81   1012.98 o
  -5   3   6    11753.51    17007.50    727.49 o
  -4   3   6    11564.66    15676.76    668.95 o
  -3   3   6    11490.58    17377.81    674.92 o
  -2   3   6    23997.43    34334.54    823.65 o
  -1   3   6     2062.21     2978.63    341.64 o
   0   3   6     1734.13     2998.93    333.88 o
   1   3   6     3754.83     6165.70    413.32 o
   2   3   6     6618.94    10139.99    459.90 o
   3   3   6     4894.44     7505.40    413.32 o
  10   3   6     2608.91     3105.25    462.29 o
 -18   4   6     1496.08     1233.38    935.34 o
 -17   4   6      920.07      972.97    889.94 o
 -16   4   6     1402.77     1156.93    839.77 o
 -15   4   6     1734.72     1026.72    723.30 o
 -14   4   6     4362.00     4446.74    883.37 o
 -13   4   6     1136.69     1637.74    657.60 o
 -12   4   6      367.22      316.56    554.87 o
 -11   4   6     2568.27     3098.68    642.07 o
 -10   4   6     8043.54     9358.16    842.16 o
  -9   4   6     5597.30     6761.79    725.69 o
  -8   4   6    15485.33    17407.08    901.89 o
  -7   4   6     5493.54     5914.25    634.91 o
  -6   4   6     3014.30     3799.29    513.66 o
  -5   4   6     1137.78     1514.10    401.37 o
  -4   4   6    10466.24    12815.20    698.82 o
  -3   4   6     3080.96     4084.19    494.55 o
  -2   4   6      100.09        6.57    263.40 o
  -1   4   6    12661.97    17607.17    671.34 o
   0   4   6     6883.42     8075.80    513.66 o
   1   4   6     6083.89     8428.79    490.96 o
   2   4   6     1935.30     2725.98    349.41 o
   3   4   6     4898.21     6565.28    439.00 o
   4   4   6     4830.77     6846.60    443.78 o
  11   4   6      836.12     1572.63    498.13 o
 -17   5   6      105.46      -45.99    795.57 o
 -16   5   6      775.63      264.59    746.60 o
 -15   5   6     2455.67     3528.72    905.47 o
 -14   5   6     1198.77     1598.91    725.10 o
 -13   5   6      817.49     1245.92    665.97 o
 -12   5   6      551.02     1024.33    657.60 o
 -11   5   6      431.14      396.00    591.90 o
 -10   5   6     1992.64     2027.16    586.53 o
  -9   5   6     1042.01     1261.45    532.77 o
  -8   5   6     4189.68     4726.86    651.63 o
  -7   5   6     5996.54     8871.38    762.13 o
  -6   5   6     8260.38     9187.93    735.85 o
  -5   5   6    10904.39    14196.71    801.55 o
  -4   5   6     3871.31     4843.93    573.39 o
  -3   5   6     8484.95    10534.80    701.20 o
  -2   5   6     9336.49    11191.20    684.48 o
  -1   5   6     1063.79     1183.21    382.26 o
   0   5   6      443.51      353.59    335.07 o
   1   5   6     1561.97     2489.46    415.71 o
   2   5   6     2820.72     3507.82    421.68 o
   3   5   6     1885.30     2443.47    391.81 o
   4   5   6     1395.81     1962.06    369.72 o
  11   5   6     1331.71     2184.84    500.52 o
 -15   6   6      408.85     -126.62    809.31 o
 -14   6   6     1250.78     1280.56    766.91 o
 -13   6   6     1304.31     1305.65    719.12 o
 -12   6   6      318.88      332.09    623.56 o
 -11   6   6     1812.72     2571.88    703.00 o
 -10   6   6     2111.39     2371.20    657.60 o
  -9   6   6     1143.10      948.48    555.47 o
  -8   6   6     2324.39     2712.24    617.59 o
  -7   6   6     1659.31     2310.87    584.14 o
  -6   6   6     1117.96     1203.52    516.05 o
  -5   6   6     1837.17     2216.50    567.41 o
  -4   6   6     2284.95     2405.84    528.59 o
  -3   6   6     1861.57     1824.69    486.18 o
  -2   6   6      134.65      298.04    420.48 o
  -1   6   6    11576.69    14493.56    803.34 o
   0   6   6     1028.27     1247.12    425.26 o
   1   6   6     2267.41     3130.34    499.92 o
   2   6   6      613.47     1011.19    400.77 o
   3   6   6     3218.70     3605.17    472.45 o
   4   6   6     1610.31     2502.00    436.01 o
 -13   7   6      259.22      618.18    750.78 o
 -12   7   6      310.83      375.69    692.25 o
 -11   7   6     1567.81     1592.94    712.55 o
 -10   7   6      680.84     1433.47    688.66 o
  -9   7   6      380.40      501.71    662.98 o
  -8   7   6      817.25      298.04    575.18 o
  -7   7   6     4489.27     6017.58    789.00 o
  -6   7   6      997.83      832.01    585.93 o
  -5   7   6     3270.17     4326.68    686.27 o
  -4   7   6      807.72      958.03    527.99 o
  -3   7   6     2315.34     2751.66    582.94 o
  -2   7   6     1383.06     2003.87    568.01 o
  -1   7   6     1024.39      737.64    492.16 o
   0   7   6      188.01       84.81    446.17 o
   1   7   6      699.78     1492.60    490.37 o
   2   7   6      730.87     1560.09    501.71 o
   3   7   6     2912.58     4488.55    578.76 o
 -11   8   6      479.52      765.11    826.04 o
 -10   8   6      110.82      157.68    698.22 o
  -9   8   6      876.73      668.35    717.33 o
  -8   8   6      837.76      693.44    686.87 o
  -7   8   6     1165.78     1270.41    685.08 o
  -6   8   6      316.43      190.53    621.17 o
  -5   8   6      771.41     1166.48    688.06 o
  -4   8   6      224.35       83.02    600.86 o
  -3   8   6     1411.68     2220.08    638.49 o
  -2   8   6       72.67        8.36    560.25 o
  -1   8   6     5243.38     6761.79    799.76 o
   0   8   6      194.42      548.30    539.94 o
   1   8   6      239.35     1032.69    578.76 o
   2   8   6      183.83      472.45    543.52 o
  -6   9   6      102.54      225.77    755.56 o
  -5   9   6      322.41      430.64    743.61 o
  -4   9   6      178.24     1061.96    750.18 o
  -3   9   6      467.30     1121.69    688.06 o
  -2   9   6       87.96      545.32    673.13 o
  -1   9   6      565.00      882.18    674.33 o
   0   9   6       42.89      357.77    639.09 o
   1   9   6      601.60     1742.26    674.92 o
  -5  -9   7     1460.06     1739.57    467.91 o
  -4  -9   7      182.70        4.52    388.59 o
  -3  -9   7      202.49      230.67    405.15 o
  -2  -9   7      443.08      428.16    419.54 o
  -1  -9   7      581.98      558.23    428.37 o
 -11  -8   7      457.67      776.44    438.98 o
 -10  -8   7      809.85     1002.24    434.59 o
  -9  -8   7     2696.30     3195.27    498.89 o
  -8  -8   7       39.05      132.78    384.00 o
  -7  -8   7     2858.88     3356.93    480.87 o
  -6  -8   7      118.37     -185.49    337.69 o
  -5  -8   7     1053.89      913.80    645.06 o
  -4  -8   7      415.46      475.36    330.66 o
  -3  -8   7     1525.67     1379.32    383.66 o
  -2  -8   7       22.78       80.88    332.73 o
  -1  -8   7      265.63      172.34    336.00 o
   0  -8   7      660.72      567.56    360.63 o
   1  -8   7      599.22      751.76    372.90 o
   2  -8   7      357.53      278.93    482.00 o
   3  -8   7      563.18      793.19    569.80 o
   4  -8   7      209.39     -149.32    507.69 o
   5  -8   7      943.87      785.42    597.88 o
 -13  -7   7      376.49      348.42    401.84 o
 -12  -7   7      197.15      375.63    387.08 o
 -11  -7   7     4628.34     4066.43    495.87 o
 -10  -7   7      394.65      388.57    332.09 o
  -9  -7   7      870.01      905.63    351.08 o
  -8  -7   7      563.98      617.86    332.84 o
  -7  -7   7     6568.08     5724.68    496.33 o
  -6  -7   7      866.19      937.85    330.29 o
  -5  -7   7     4421.39     3709.75    424.01 o
  -4  -7   7     1092.55     1040.20    320.14 o
  -3  -7   7     4071.71     3649.53    402.55 o
  -2  -7   7      525.95      567.20    310.73 o
  -1  -7   7      920.77      720.38    313.98 o
   0  -7   7      785.14      599.71    311.34 o
   1  -7   7     5222.25     5067.94    458.05 o
   2  -7   7      506.22      192.14    332.76 o
   3  -7   7     1444.48     1609.07    515.45 o
   4  -7   7      429.06      410.93    490.96 o
   5  -7   7      216.31      164.85    498.13 o
   6  -7   7      574.68      761.53    580.55 o
   7  -7   7      349.18      531.58    618.78 o
 -15  -6   7     1293.67      986.11    441.34 o
 -14  -6   7     1195.06     1020.75    532.77 o
 -13  -6   7     2129.84     2223.75    433.92 o
 -12  -6   7      451.12      667.73    364.80 o
 -11  -6   7      944.92      990.99    362.71 o
 -10  -6   7     1349.93     1291.48    365.66 o
  -9  -6   7     2491.15     2356.99    379.73 o
  -8  -6   7     1182.80     1082.50    385.84 o
  -7  -6   7     8619.53     7766.68    477.49 o
  -6  -6   7     1297.32     1107.67    289.78 o
  -5  -6   7     3677.22     3431.42    359.79 o
  -4  -6   7     1094.76      971.51    273.73 o
  -3  -6   7     2017.00     1738.87    293.79 o
  -2  -6   7     1040.62     1003.75    274.46 o
  -1  -6   7     1822.65     1718.74    297.30 o
   0  -6   7      521.67      429.48    262.69 o
   1  -6   7     4555.80     4366.61    395.09 o
   2  -6   7      640.02      519.29    287.81 o
   3  -6   7      247.48      203.33    286.24 o
   4  -6   7      331.77       19.11    430.04 o
   5  -6   7     4470.82     5006.98    699.41 o
   6  -6   7      698.58      824.24    539.94 o
   7  -6   7     2589.61     2702.09    697.02 o
   8  -6   7      828.03     1391.06    692.25 o
   9  -6   7      318.96      -43.60    720.32 o
 -16  -5   7      582.16      465.88    541.73 o
 -15  -5   7     2363.70     2900.09    467.17 o
 -14  -5   7     2123.98     2278.62    600.86 o
 -13  -5   7     1432.36     1416.46    408.24 o
 -12  -5   7     1455.78     1456.14    345.59 o
 -11  -5   7     9928.88     9638.21   1167.98 o
 -10  -5   7      622.01      792.17    396.00 o
  -9  -5   7     1139.48     1355.04    408.84 o
  -8  -5   7     1323.57     1258.06    289.01 o
  -7  -5   7    10710.25     8528.02    714.05 o
  -6  -5   7     2061.32     1948.20    352.69 o
  -5  -5   7     6915.17     5117.80    360.77 o
  -4  -5   7     3363.52     2846.71    364.64 o
  -3  -5   7    14449.55    12218.54    463.27 o
  -2  -5   7     2569.45     2172.38    279.47 o
  -1  -5   7     2125.38     1874.09    257.38 o
   0  -5   7     2881.90     2311.59    293.82 o
   1  -5   7    10174.66     8920.65    657.01 o
   2  -5   7     2512.62     2020.89    282.31 o
   3  -5   7      677.61      653.99    331.79 o
   4  -5   7     1976.89     1801.50    314.54 o
   5  -5   7      622.56      547.11    449.15 o
   6  -5   7      547.73      693.44    496.34 o
   7  -5   7      394.52       28.67    507.69 o
   8  -5   7     1830.52     1005.22    609.22 o
   9  -5   7      466.36     -234.73    611.02 o
  10  -5   7     1105.63     1633.56    817.67 o
  11  -5   7     2841.00     2469.15    989.09 o
 -17  -4   7     1371.22     2070.17    665.37 o
 -16  -4   7     1096.02     1669.99    619.38 o
 -15  -4   7     2511.25     2681.78    674.92 o
 -14  -4   7      630.53      292.67    454.53 o
 -13  -4   7     1443.29     1636.53    381.50 o
 -12  -4   7     1189.42     1657.48    835.59 o
 -11  -4   7      948.37     1370.80    429.44 o
 -10  -4   7     2593.88     2718.06    608.93 o
  -9  -4   7     2030.59     1860.27    295.02 o
  -8  -4   7     2115.18     1704.67    271.48 o
  -7  -4   7    12691.79    11071.38    438.38 o
  -6  -4   7     7011.10     5495.93    383.45 o
  -5  -4   7     6555.04     5614.29    397.79 o
  -4  -4   7     2278.64     1777.29    225.89 o
  -3  -4   7     2359.07     1962.98    278.33 o
  -2  -4   7     8339.14     6940.73    612.81 o
  -1  -4   7     7178.57     5863.09    482.90 o
   0  -4   7      791.89      421.91    190.22 o
   1  -4   7     8886.53     7361.87   1007.01 o
   2  -4   7     5442.90     4776.24    578.46 o
   3  -4   7      351.23      172.33    206.79 o
   4  -4   7      226.75       74.16    227.99 o
   5  -4   7     4572.61     4016.70    576.97 o
   6  -4   7     2696.84     2181.86    550.69 o
   7  -4   7     2918.34     1796.61    587.72 o
   8  -4   7     2670.07     3365.66    762.13 o
   9  -4   7     1472.68     1555.91    759.14 o
  10  -4   7      503.80      618.78    799.76 o
  11  -4   7      411.44      880.99    921.60 o
  12  -4   7     1184.87     2496.03   1063.75 o
 -17  -3   7     1201.92     1762.57    716.73 o
 -16  -3   7     1187.74     2089.28    775.27 o
 -15  -3   7     2385.24     4034.62    508.88 o
 -14  -3   7     1580.34     1748.23    701.20 o
 -13  -3   7     1848.78     2066.92    451.54 o
 -12  -3   7     3483.42     3724.12    691.05 o
 -11  -3   7     7990.47     7679.23    989.69 o
 -10  -3   7     1197.96     1202.32    284.68 o
  -9  -3   7     1565.46     1611.05    264.72 o
  -8  -3   7     2651.22     2285.04    270.59 o
  -7  -3   7     8255.75     6424.44    337.73 o
  -6  -3   7    16402.41    12860.75   1120.49 o
  -5  -3   7     4683.02     3400.12    242.22 o
  -4  -3   7     5531.26     4377.22    605.34 o
  -3  -3   7    15022.73    11695.98   1007.61 o
  -2  -3   7    21103.38    15798.97   1002.53 o
  -1  -3   7     3507.29     2882.31    225.69 o
   0  -3   7    11633.63     9235.23    720.62 o
   1  -3   7     6093.93     5017.39    288.55 o
   2  -3   7     7790.81     6082.68    469.46 o
   3  -3   7     3894.07     3545.92    285.56 o
   4  -3   7     4840.15     3636.98    337.46 o
   5  -3   7     2249.22     2239.20    514.26 o
   6  -3   7      507.93      -41.81    441.39 o
   7  -3   7      995.15      805.73    546.51 o
   8  -3   7     4882.97     7629.63    852.91 o
   9  -3   7      872.97      543.52    679.70 o
  10  -3   7     1549.05     3572.92    888.15 o
  11  -3   7     2551.35     4616.96    996.26 o
  12  -3   7      328.21      374.49    811.10 o
  13  -3   7      978.09     1622.21    919.81 o
 -18  -2   7      497.53     1126.47    591.31 o
 -17  -2   7      206.84     1028.51    648.05 o
 -16  -2   7     1463.27     2248.16    701.80 o
 -15  -2   7     1688.26     1705.23    530.38 o
 -14  -2   7      101.17     -147.25    454.46 o
 -13  -2   7     1841.26     1353.34    667.24 o
 -12  -2   7     1645.29     1159.73    654.86 o
 -11  -2   7      724.32      108.07    672.94 o
 -10  -2   7     9066.03     7817.65   1130.57 o
  -9  -2   7     2022.24     1852.77    523.51 o
  -8  -2   7     3280.01     3285.76    307.90 o
  -7  -2   7     8962.29     7095.22    843.66 o
  -6  -2   7    12668.16     9316.76    664.47 o
  -5  -2   7     3461.68     2549.66    214.09 o
  -4  -2   7     7195.72     4461.07    410.93 o
  -3  -2   7     2468.19     1999.09    200.39 o
  -2  -2   7    18332.55    12567.31    532.18 o
  -1  -2   7     5583.14     4657.39    944.89 o
   0  -2   7     1820.07     1465.43    346.72 o
   1  -2   7     4515.22     3511.21    289.08 o
   2  -2   7    31079.21    22620.73    946.39 o
   3  -2   7      723.99      592.12    182.12 o
   4  -2   7     2711.23     2150.67    424.96 o
   5  -2   7      478.38      379.27    368.52 o
   6  -2   7    10114.61    12131.32    858.89 o
   7  -2   7     2088.90     3095.69    658.20 o
   8  -2   7     3256.24     4459.88    777.66 o
   9  -2   7     1947.03     2355.07    725.69 o
  10  -2   7     2235.07     3537.08    801.55 o
  11  -2   7      664.23      836.79    714.94 o
  12  -2   7     4029.55     5095.38    950.87 o
  13  -2   7      313.65      467.67    756.15 o
 -19  -1   7     1429.99     2628.02    671.94 o
 -18  -1   7      722.91      512.46    538.15 o
 -17  -1   7     2001.91     1889.97    374.34 o
 -16  -1   7     1678.56     1389.87    483.80 o
 -15  -1   7      811.36      264.00    584.74 o
 -14  -1   7      325.46     -520.83    602.65 o
 -13  -1   7      587.55     -125.43    761.53 o
 -12  -1   7     3459.58     2008.05    876.80 o
 -11  -1   7     3863.83     3988.51    355.72 o
 -10  -1   7     2289.40     2521.40    297.68 o
  -9  -1   7     1046.20      641.76    264.89 o
  -8  -1   7     4194.45     4286.92    619.97 o
  -7  -1   7     2549.05     1710.02    199.04 o
  -6  -1   7    49213.97    43203.65    600.57 o
  -5  -1   7      913.89      917.11    154.76 o
  -4  -1   7     5523.73     4930.38    230.73 o
  -3  -1   7     4046.75     3066.88    197.12 o
  -2  -1   7    62934.47    50814.31   2043.29 o
  -1  -1   7      993.43      593.23    144.23 o
   0  -1   7    30277.28    20858.14   2051.95 o
   1  -1   7      579.89      367.97    139.70 o
   2  -1   7    18650.79    11667.66   4376.56 o
   3  -1   7     1603.31     1781.97    187.45 o
   4  -1   7     4155.94     3147.01   1175.15 o
   5  -1   7     1443.72     2024.18    508.88 o
   6  -1   7      485.99      827.23    450.35 o
   7  -1   7      853.50      913.84    557.86 o
   8  -1   7     7804.83    10158.51    910.85 o
   9  -1   7      583.67     1011.19    613.40 o
  10  -1   7     1072.49     1059.57    677.91 o
  11  -1   7     1234.13     1769.74    726.89 o
  12  -1   7     1408.93     1532.62    751.38 o
  13  -1   7     1330.48     1256.08    779.45 o
 -19   0   7      107.06      676.12    582.94 o
 -18   0   7      324.75      901.29    221.59 o
 -17   0   7      921.64      710.16    606.83 o
 -16   0   7     1392.72     1067.93    665.97 o
 -15   0   7     1053.91     1742.26    659.40 o
 -14   0   7       21.31     -250.86    685.08 o
 -13   0   7      585.02      758.54    799.16 o
 -12   0   7     1584.48     2426.14    932.35 o
 -11   0   7      654.74     1305.05    806.92 o
 -10   0   7    14125.47    22139.91   1293.70 o
  -9   0   7      319.93      459.49    180.58 o
  -8   0   7    10292.03    12338.35   3673.26 o
  -7   0   7     5214.74     5883.75   1843.50 o
  -6   0   7    13787.03    12206.25   3536.49 o
  -5   0   7      576.33      577.64    171.12 o
  -4   0   7    10792.78    13051.13    666.56 o
  -3   0   7     1286.90     1013.57    266.98 o
  -2   0   7    25889.00    21794.27    884.57 o
  -1   0   7      831.36      708.67    144.33 o
   0   0   7     1673.38     1572.72    164.89 o
   1   0   7      582.95      382.96    134.85 o
   2   0   7    56828.39    38711.39   7525.11 o
   3   0   7      154.93       61.50    114.06 o
   4   0   7     6698.87     4667.65   1153.05 o
   5   0   7      625.64      974.16    452.74 o
   6   0   7    17032.33    18617.76    966.40 o
   7   0   7      975.87     1074.50    549.50 o
   8   0   7     2524.63     2892.02    650.44 o
   9   0   7     1168.79      483.80    480.21 o
  10   0   7     3839.66     2994.75    651.03 o
  11   0   7      262.17      177.99    624.75 o
  12   0   7     6264.46     5788.82    886.36 o
  13   0   7       11.58      486.18    689.26 o
  14   0   7     1108.47      549.50    749.58 o
 -19   1   7     1409.94      768.70    743.61 o
 -18   1   7      736.70      163.65    705.39 o
 -17   1   7     2068.12     1226.21    768.70 o
 -16   1   7     1713.42     1652.07    723.30 o
 -15   1   7      808.08      742.42    734.65 o
 -14   1   7      334.80      -31.66    705.98 o
 -13   1   7      660.94     1380.31    789.60 o
 -12   1   7     3460.93     4781.21    840.37 o
 -11   1   7     3780.49     6487.04    923.39 o
 -10   1   7     2390.61     3675.05    722.71 o
  -9   1   7      978.38     1420.33    567.41 o
  -8   1   7     4271.56     7560.35    789.60 o
  -7   1   7     2560.90     2517.73    776.16 o
  -6   1   7    49519.89    53385.25  19869.66 o
  -5   1   7      941.59      881.39    256.83 o
  -4   1   7     5422.27     5814.72   2977.43 o
  -3   1   7     4112.62     4062.55   2292.65 o
  -2   1   7    63022.35    65177.35  26661.61 o
  -1   1   7     1034.62      954.80    321.93 o
   0   1   7    30746.09    31139.29   2318.33 o
   1   1   7      541.33      473.21    154.12 o
   2   1   7    18956.58    15999.55   2887.54 o
   3   1   7     1712.42     2202.76    397.79 o
   4   1   7     4268.06     5218.42    602.65 o
   5   1   7     1466.87     1888.59    525.60 o
   6   1   7      468.93      683.29    496.94 o
   7   1   7      928.08     1290.12    584.14 o
   8   1   7     7865.04     9518.82    872.62 o
   9   1   7      544.91     1073.31    529.19 o
  10   1   7     1056.25     1293.11    646.85 o
  11   1   7     1235.80     1743.46    705.98 o
  12   1   7     1422.68      536.36    673.13 o
  13   1   7     1333.48     1115.12    656.41 o
 -19   2   7      203.71     -360.16    760.93 o
 -18   2   7      464.27     1008.80    811.10 o
 -17   2   7      231.96     -160.07    738.24 o
 -16   2   7     1528.64     1496.78    820.06 o
 -15   2   7     1664.26     2300.72    829.62 o
 -14   2   7       99.02      -13.14    632.52 o
 -13   2   7     1765.41     2700.30    818.87 o
 -12   2   7     1537.20     2542.61    742.42 o
 -11   2   7      828.33     1361.20    651.03 o
 -10   2   7     9149.47    12947.80    975.36 o
  -9   2   7     1948.40     3646.38    640.88 o
  -8   2   7     3590.68     7154.20    736.44 o
  -7   2   7     8818.09    13272.12    809.91 o
  -6   2   7    12620.53    19292.09    862.47 o
  -5   2   7     3507.09     5776.88    586.53 o
  -4   2   7     7073.26    13657.37    691.65 o
  -3   2   7     2477.44     2766.06   1174.25 o
  -2   2   7    18088.62    24289.85   6678.17 o
  -1   2   7     5488.23     8876.95   1558.30 o
   0   2   7     1804.23     3473.17    431.83 o
   1   2   7     4316.33     6750.44    453.93 o
   2   2   7    30749.32    38681.54    646.85 o
   8   2   7     3170.65     4191.70    726.89 o
   9   2   7     1810.50     2476.32    703.59 o
  10   2   7     2197.30     2764.20    748.39 o
  11   2   7      636.53      449.75    683.29 o
  12   2   7     4064.15     3725.82    861.87 o
  13   2   7      318.65      157.08    742.42 o
 -19   3   7     1145.49     1135.43    909.06 o
 -18   3   7      679.24     -277.14    817.08 o
 -17   3   7     1226.11      683.29    853.51 o
 -16   3   7     1232.50      850.52    756.75 o
 -15   3   7     2367.59     3458.24    838.58 o
 -14   3   7     1608.86     1642.52    729.87 o
 -13   3   7     1864.43     2185.44    709.57 o
 -12   3   7     3565.59     5438.22    854.71 o
 -11   3   7     7919.38    10697.25    950.87 o
 -10   3   7     1217.22     1379.12    578.76 o
  -9   3   7     1469.97     2558.14    593.10 o
  -8   3   7     2686.66     4161.24    581.15 o
  -7   3   7     8410.47    10353.22    745.40 o
  -6   3   7    16582.47    24317.59    924.59 o
  -5   3   7     4754.38     7001.30    587.72 o
  -4   3   7     5149.69     8548.25    588.92 o
  -3   3   7    15373.56    22588.47    774.07 o
  -2   3   7    20908.29    30773.57    854.11 o
  -1   3   7     3637.74     5884.39    501.71 o
   0   3   7    12008.85    20915.49    678.51 o
   1   3   7     5917.63     9288.87    532.17 o
   3   3   7     4001.19     6693.70    466.47 o
  12   3   7      328.43      -18.52    746.60 o
  13   3   7      995.41     1370.16    854.71 o
 -18   4   7      540.07      121.84    925.18 o
 -17   4   7     1371.00     2219.49    952.66 o
 -16   4   7     1080.95      365.53    844.55 o
 -15   4   7     2439.93     2369.40    809.91 o
 -14   4   7      608.22     1047.63    708.37 o
 -13   4   7     1410.07     1607.28    694.63 o
 -12   4   7     1093.63     1122.88    619.97 o
 -11   4   7     1052.23      850.52    612.21 o
 -10   4   7     2642.63     4011.32    685.68 o
  -9   4   7     1972.03     2826.92    612.81 o
  -8   4   7     1945.43     2745.69    569.80 o
  -7   4   7    12650.60    14890.75    849.93 o
  -6   4   7     6994.00     8782.38    694.04 o
  -5   4   7     6460.29     8349.35    649.24 o
  -4   4   7     2158.80     3675.05    504.10 o
  -3   4   7     2353.21     3356.11    465.28 o
  -2   4   7     8180.88    11391.89    640.28 o
  -1   4   7     6885.19     8969.33    575.78 o
   0   4   7      767.87     1041.65    351.20 o
   1   4   7     8701.58    12008.88    603.85 o
   2   4   7     5271.88     7873.32    517.84 o
   3   4   7      431.27      435.42    327.31 o
 -17   5   7      247.26       60.33    922.79 o
 -16   5   7      573.75      241.30    786.62 o
 -15   5   7     2338.28     1990.13    889.94 o
 -14   5   7     2134.95     3632.65    897.11 o
 -13   5   7     1364.52     1490.81    762.72 o
 -12   5   7     1536.53     1186.19    652.23 o
 -11   5   7     9885.86    10819.70    972.37 o
 -10   5   7      599.75      701.20    549.50 o
  -9   5   7     1181.43     1948.32    584.14 o
  -8   5   7     1339.22     1408.98    529.79 o
  -7   5   7    10693.67    11852.39    851.72 o
  -6   5   7     2102.52     2854.99    553.08 o
  -5   5   7     7003.94     8535.71    715.54 o
  -4   5   7     3201.02     4287.26    546.51 o
  -3   5   7    14584.20    19602.08    878.60 o
  -2   5   7     2502.50     3353.12    500.52 o
  -1   5   7     2280.67     2623.25    456.92 o
   0   5   7     2960.07     4005.35    498.73 o
   1   5   7    10158.18    13704.55    710.16 o
   2   5   7     2569.69     3224.11    453.33 o
   3   5   7      708.97      716.14    364.94 o
  11   5   7     2787.50     3006.70    624.75 o
 -15   6   7     1301.84     1024.33    882.18 o
 -14   6   7     1167.53      889.94    815.88 o
 -13   6   7     2160.52     2173.50    835.00 o
 -12   6   7      455.03      533.97    664.77 o
 -11   6   7      957.66      998.65    649.24 o
 -10   6   7     1363.84      994.47    635.50 o
  -9   6   7     2595.60     2361.04    655.21 o
  -8   6   7     1153.12     1664.02    608.63 o
  -7   6   7     8600.16    10639.32    889.94 o
  -6   6   7     1264.64     1520.07    542.33 o
  -5   6   7     3653.26     4284.28    659.99 o
  -4   6   7     1097.76     1886.80    543.52 o
  -3   6   7     1955.85     2629.82    550.69 o
  -2   6   7      985.44     1360.60    487.98 o
  -1   6   7     1846.26     2190.22    499.32 o
   0   6   7      526.55      729.87    447.96 o
   1   6   7     4276.38     5754.78    627.14 o
   2   6   7      589.44      716.73    427.65 o
   3   6   7      308.19      301.03    406.15 o
 -13   7   7      370.22     -274.15    800.35 o
 -12   7   7      197.38      221.59    722.71 o
 -11   7   7     4599.16     5215.43    940.71 o
 -10   7   7      392.32      355.98    657.60 o
  -9   7   7      960.49     1355.82    677.31 o
  -8   7   7      555.76      685.08    682.09 o
  -7   7   7     6317.48     7676.22    914.43 o
  -6   7   7      925.19     1335.51    646.85 o
  -5   7   7     4507.50     5311.60    774.67 o
  -4   7   7     1120.69     1901.14    585.93 o
  -3   7   7     4022.56     5034.46    713.75 o
  -2   7   7      513.35     1340.89    557.26 o
  -1   7   7      987.75     1795.42    559.05 o
   0   7   7      795.81      842.76    542.93 o
   1   7   7     5292.41     6950.53    717.93 o
   2   7   7      519.99      947.28    496.94 o
 -11   8   7      427.43      803.34    772.28 o
 -10   8   7      820.69     1434.07    786.02 o
  -9   8   7     2801.04     3411.06    916.22 o
  -8   8   7       40.48      246.68    679.70 o
  -7   8   7     2838.81     3397.32    863.07 o
  -6   8   7      112.28      -89.59    614.60 o
  -5   8   7     1072.93     1444.82    717.93 o
  -4   8   7      453.87      863.07    634.31 o
  -3   8   7     1485.34     2000.29    699.41 o
  -2   8   7       23.94       17.32    578.76 o
  -1   8   7      329.78      455.72    581.75 o
   0   8   7      645.58     1453.78    605.04 o
   1   8   7      516.95     1098.99    607.43 o
  -5   9   7     1514.64     1341.49    821.26 o
  -4   9   7      194.54      611.02    753.77 o
  -3   9   7      184.36      871.43    735.25 o
  -2   9   7      409.28      908.46    729.28 o
  -1   9   7      574.37     1217.85    753.77 o
 -10  -8   8      166.48      322.99    408.86 o
  -9  -8   8     3913.18     3674.58    523.48 o
  -8  -8   8      337.62      346.26    401.40 o
  -7  -8   8     1649.43     1625.37    402.81 o
  -6  -8   8      137.09      392.35    381.90 o
  -5  -8   8     1526.40     1390.13    410.41 o
  -4  -8   8      329.52      308.90    367.04 o
  -3  -8   8      542.22      636.87    359.42 o
  -2  -8   8      156.02      135.16    345.26 o
  -1  -8   8      409.73      439.27    361.59 o
   0  -8   8       77.07      194.14    426.16 o
   1  -8   8     1918.81     1761.80    431.15 o
   2  -8   8      154.59      588.92    532.17 o
   3  -8   8     2833.18     3067.62    674.92 o
 -13  -7   8     1451.49     1432.45    456.78 o
 -12  -7   8      775.22      905.68    425.48 o
 -11  -7   8     3251.34     3481.94    495.62 o
 -10  -7   8      999.16     1068.47    389.61 o
  -9  -7   8      497.82      230.93    354.36 o
  -8  -7   8      224.37      198.90    324.59 o
  -7  -7   8     2226.94     1763.24    452.14 o
  -6  -7   8      551.73      500.15    299.59 o
  -5  -7   8     3207.93     2811.16    377.41 o
  -4  -7   8      130.29      242.92    280.26 o
  -3  -7   8     4911.45     4297.92    432.80 o
  -2  -7   8      886.21     1165.67    335.30 o
  -1  -7   8     5534.27     4636.54    449.81 o
   0  -7   8      110.78      163.51    309.60 o
   1  -7   8     3591.09     3268.54    428.46 o
   2  -7   8      866.40      846.36    359.29 o
   3  -7   8     1953.15     1497.38    553.68 o
   4  -7   8      151.05       75.85    506.49 o
   5  -7   8     1611.93     2289.97    665.97 o
   6  -7   8      103.28       49.57    588.92 o
 -15  -6   8      764.34      739.90    446.24 o
 -14  -6   8     1999.66     1741.70    468.21 o
 -13  -6   8     1760.54     2114.27    448.64 o
 -12  -6   8     2174.12     2525.22    669.25 o
 -11  -6   8      938.55      881.40    367.87 o
 -10  -6   8      925.87     1062.20    358.03 o
  -9  -6   8     6892.18     6400.53    502.12 o
  -8  -6   8     2893.11     2805.30    376.96 o
  -7  -6   8     6798.44     5883.09    452.92 o
  -6  -6   8      213.41      230.25    266.72 o
  -5  -6   8     2892.80     2488.10    339.02 o
  -4  -6   8     1975.27     1617.45    303.85 o
  -3  -6   8     2094.85     1614.58    302.96 o
  -2  -6   8      511.93      724.62    273.23 o
  -1  -6   8     3578.39     2780.62    357.97 o
   0  -6   8     2208.26     1958.39    334.06 o
   1  -6   8     3045.32     2533.11    343.13 o
   2  -6   8      534.79      429.19    310.30 o
   3  -6   8     3982.24     3502.46    411.23 o
   4  -6   8      922.13      909.06    498.73 o
   5  -6   8      365.43       19.11    496.34 o
   6  -6   8      327.76      793.78    572.19 o
   7  -6   8      498.70      640.28    621.17 o
   8  -6   8      134.29     -402.57    633.12 o
 -17  -5   8      259.50      184.56    630.73 o
 -16  -5   8     3255.96     4175.57    540.54 o
 -15  -5   8     1696.33     2040.63    452.92 o
 -14  -5   8     1883.14     2102.26    445.94 o
 -13  -5   8     1966.91     2296.08    530.38 o
 -12  -5   8     5293.32     5669.63   1247.12 o
 -11  -5   8     9191.17     9334.91    542.98 o
 -10  -5   8     4686.24     4887.03    816.48 o
  -9  -5   8      151.62       99.36    336.57 o
  -8  -5   8     1349.93     1202.31    285.46 o
  -7  -5   8     5118.75     4964.41    507.09 o
  -6  -5   8     3697.71     2872.34    321.84 o
  -5  -5   8     3108.52     2575.09    288.64 o
  -4  -5   8     1433.44     1178.12    243.04 o
  -3  -5   8     8107.86     6845.95    380.90 o
  -2  -5   8     2897.65     2495.82    304.22 o
  -1  -5   8     9744.24     8003.89    599.97 o
   0  -5   8     1678.96     1584.84    275.46 o
   1  -5   8     6570.11     5248.92    580.55 o
   2  -5   8     2202.63     2007.39    311.36 o
   3  -5   8     3928.04     2721.88    355.34 o
   4  -5   8     2636.78     2208.33    479.61 o
   5  -5   8     1044.82      869.04    492.75 o
   6  -5   8      300.50      -88.99    470.66 o
   7  -5   8      532.44      218.01    552.48 o
   8  -5   8      245.58     -494.55    620.57 o
   9  -5   8     1366.07      660.59    704.79 o
  10  -5   8      301.69      548.30    819.47 o
 -18  -4   8     2811.32     2963.10    778.25 o
 -17  -4   8      717.76     1554.12    677.91 o
 -15  -4   8     1890.32     2774.50    467.00 o
 -14  -4   8     4774.91     5643.01    532.16 o
 -13  -4   8     1326.50     1983.34    522.02 o
 -12  -4   8     6824.92     6891.12   1022.24 o
 -11  -4   8     3484.96     3565.22    477.82 o
 -10  -4   8     2184.06     2211.34    324.35 o
  -9  -4   8     4398.18     4028.45    357.73 o
  -8  -4   8     9411.58     7871.36    418.10 o
  -7  -4   8     8593.90     6991.59    385.70 o
  -6  -4   8      167.62      252.07    197.84 o
  -5  -4   8     4424.76     3250.41    430.34 o
  -4  -4   8     8094.28     6514.03    341.05 o
  -3  -4   8     3060.92     2410.49    260.77 o
  -2  -4   8     1093.47      728.93    204.62 o
  -1  -4   8     8088.79     6590.13    739.73 o
   0  -4   8    15097.56    11692.22    774.07 o
   1  -4   8     2220.77     1133.04    336.27 o
   2  -4   8     2622.83     2023.83    264.42 o
   3  -4   8     4090.45     3671.14    329.57 o
   4  -4   8     4896.60     4376.84    397.79 o
   5  -4   8      850.81      440.79    458.71 o
   6  -4   8     1187.98      612.21    512.46 o
   7  -4   8      347.13     -206.06    523.22 o
   8  -4   8     1320.47     1584.58    637.89 o
   9  -4   8      414.88      252.65    737.64 o
  10  -4   8      288.43      150.51    815.28 o
  11  -4   8      304.04     1113.92    953.26 o
 -18  -3   8     1474.42     2760.02    824.24 o
 -17  -3   8       29.24     1088.84    583.54 o
 -16  -3   8     7955.80     9231.53   1037.47 o
 -15  -3   8     1965.35     3168.56    876.21 o
 -14  -3   8     6299.41     7083.71    933.55 o
 -13  -3   8      963.79     1463.84    374.77 o
 -12  -3   8    12004.32    11234.83    566.13 o
 -11  -3   8     7744.86     7749.01    470.10 o
 -10  -3   8    10912.70    10211.15   1025.23 o
  -9  -3   8     1308.35      671.57    240.64 o
  -8  -3   8     2969.05     2319.64    515.75 o
  -7  -3   8     5677.38     4512.54    310.53 o
  -6  -3   8     9751.63     7346.84    939.82 o
  -5  -3   8     5925.00     4362.66    383.75 o
  -4  -3   8     3729.98     3040.23    239.02 o
  -3  -3   8     3515.25     2743.41    352.10 o
  -2  -3   8     4942.80     3907.76    604.45 o
  -1  -3   8     5809.84     4941.69    772.88 o
   0  -3   8     2119.09     1843.74    232.11 o
   1  -3   8     5606.27     4631.41    364.64 o
   2  -3   8     8948.41     6411.55    545.02 o
   3  -3   8     2353.15     1489.62    247.27 o
   4  -3   8    13390.52     9842.37    451.65 o
   5  -3   8     1196.73      558.58    243.09 o
   6  -3   8     2351.75     2739.72    621.17 o
   7  -3   8     1115.76     1070.32    584.14 o
   8  -3   8      652.61     1420.33    681.49 o
   9  -3   8      972.23     1785.26    769.29 o
  10  -3   8      839.07     2145.42    839.77 o
  11  -3   8      520.91      766.91    794.38 o
  12  -3   8      919.19      509.48    846.34 o
 -19  -2   8      171.01      191.13    591.31 o
 -18  -2   8     3588.68     3898.44    830.22 o
 -16  -2   8     4684.31     4748.96    971.77 o
 -15  -2   8     2027.03      787.21    866.05 o
 -14  -2   8     9873.70     4081.20   1291.32 o
 -13  -2   8     1596.31     1065.40   1225.74 o
 -12  -2   8    10138.17     9507.62    753.35 o
 -11  -2   8     4024.80     3794.48    388.83 o
 -10  -2   8     2346.89     2731.24    312.14 o
  -9  -2   8     1586.98     1571.33    263.85 o
  -8  -2   8     8510.19     7662.45    700.01 o
  -7  -2   8     3212.47     3152.47    408.24 o
  -6  -2   8     3862.20     3154.41    245.84 o
  -5  -2   8     3240.36     2850.79    331.19 o
  -4  -2   8    18693.26    15096.66   1068.83 o
  -3  -2   8     1244.50      984.56    174.99 o
  -2  -2   8     4259.29     2583.43    210.69 o
  -1  -2   8     3860.99     2644.45    214.93 o
   0  -2   8    16426.42    12437.37   1107.95 o
   1  -2   8      989.48      284.09    159.36 o
   2  -2   8     5623.66     4147.12    748.09 o
   3  -2   8     3431.47     2567.70    689.56 o
   4  -2   8     9254.12     8351.33    678.21 o
   5  -2   8     1427.14     1300.48    471.85 o
   6  -2   8     7514.88     9111.48    778.25 o
   7  -2   8      933.00     1670.59    593.10 o
   8  -2   8     9891.92    14706.78   1097.80 o
   9  -2   8      477.70      938.32    680.90 o
  10  -2   8      364.81      835.00    703.59 o
  11  -2   8      351.05      -21.50    696.43 o
  12  -2   8      338.88      406.75    754.36 o
 -20  -1   8     5935.41     4742.99    760.34 o
 -17  -1   8      182.18       72.87    547.11 o
 -16  -1   8     8360.63     5179.60    826.04 o
 -15  -1   8      802.04      216.21    568.01 o
 -14  -1   8    11190.02    11286.17   1165.29 o
 -13  -1   8     1555.02     1433.47    923.99 o
 -12  -1   8     5335.44     5657.75    564.43 o
 -11  -1   8     3710.52     3705.12    353.31 o
 -10  -1   8    11480.47    11165.90    444.90 o
  -9  -1   8     3992.54     3848.67    280.04 o
  -8  -1   8     3967.75     3585.55    264.72 o
  -7  -1   8     2275.04     2010.48    215.74 o
  -6  -1   8    11565.80     9732.71    323.64 o
  -5  -1   8     3415.73     2989.63    224.78 o
  -4  -1   8     3320.85     2493.09    686.87 o
  -3  -1   8      293.64      103.08    129.31 o
  -2  -1   8     3285.79     2627.32    283.11 o
  -1  -1   8      777.97      445.59    156.90 o
   0  -1   8      300.56      317.30    149.09 o
   1  -1   8     2063.21     1515.08    192.22 o
   2  -1   8    26188.64    19838.57   2276.53 o
   3  -1   8     2943.36     2737.72    515.15 o
   4  -1   8    25462.75    19129.96   6002.95 o
   5  -1   8      867.61     1511.11    519.63 o
   6  -1   8     9056.97    11531.65    902.49 o
   7  -1   8      303.87      -27.47    527.99 o
   8  -1   8      289.52     -188.74    557.26 o
   9  -1   8      202.53      411.52    611.61 o
  10  -1   8      483.26     1147.37    695.23 o
  11  -1   8      751.62      349.41    598.47 o
  12  -1   8     2589.47     2349.69    812.30 o
  13  -1   8      361.12       95.56    757.35 o
 -19   0   8      252.45      261.61    576.97 o
 -18   0   8     3235.44     1438.84    716.73 o
 -17   0   8      853.48      559.65    651.63 o
 -16   0   8     8718.66     6441.05    879.19 o
 -15   0   8     1621.44      788.41    713.15 o
 -14   0   8    13230.16    12194.63   1207.10 o
 -13   0   8     3776.98     4347.59   1012.39 o
 -12   0   8     9234.50    11341.12   1278.77 o
 -11   0   8     2117.34     1948.92    777.06 o
 -10   0   8     2209.09     2522.78    415.71 o
  -9   0   8     2108.70     2067.61    335.97 o
  -8   0   8     2542.15     3013.71   1265.33 o
  -7   0   8     1695.44     1518.92    545.32 o
  -6   0   8     9020.36     8304.41   2748.38 o
  -5   0   8     2000.10     2095.85    438.40 o
  -4   0   8    24770.63    22514.39   3049.11 o
  -3   0   8      322.26      120.59    143.35 o
  -2   0   8    10386.60     7672.89    983.42 o
  -1   0   8      692.64      611.44    155.77 o
   0   0   8     1438.36     1519.80    180.49 o
   1   0   8      667.09      591.75    153.78 o
   2   0   8     6584.82     5112.35   1495.58 o
   3   0   8     1343.65     1346.25    538.15 o
   4   0   8     9609.09     7820.71    998.95 o
   5   0   8     1281.60     1565.47    504.10 o
   6   0   8    14519.77    16257.92    958.63 o
   7   0   8     1314.01     1613.25    576.97 o
   8   0   8    18299.12    17982.86   1078.68 o
   9   0   8       32.62     -123.64    538.75 o
  10   0   8      382.62      193.52    602.65 o
  11   0   8      194.31     -575.18    575.18 o
  12   0   8      842.10      534.56    695.23 o
  13   0   8       54.35      232.34    628.34 o
 -20   1   8     5991.32     3866.18    913.24 o
 -19   1   8      815.40      200.69    719.72 o
 -18   1   8     2144.91     2285.19    826.04 o
 -17   1   8      211.82     1009.40    774.67 o
 -16   1   8     8428.62     9638.28   1096.01 o
 -15   1   8      825.97      910.85    778.85 o
 -14   1   8    11090.98    15179.83   1205.91 o
 -13   1   8     1561.34     2695.52    879.79 o
 -12   1   8     5336.91     8602.00   1068.53 o
 -11   1   8     3644.07     5469.88    869.64 o
 -10   1   8    11501.85    18322.71   1158.12 o
  -9   1   8     4033.31     6561.70    789.60 o
  -8   1   8     4047.18     5044.06   1144.98 o
  -7   1   8     2133.38     2488.92    719.12 o
  -6   1   8    11672.21    11123.21   4773.15 o
  -5   1   8     3476.63     3589.69   1552.03 o
  -4   1   8     3425.13     2921.62   1798.41 o
  -3   1   8      331.00      203.89    137.68 o
  -2   1   8     3403.55     3922.94   1205.91 o
  -1   1   8      788.32      892.35    184.87 o
   0   1   8      277.87      193.58    173.73 o
   1   1   8     1918.55     1875.37    198.96 o
   2   1   8    25823.20    22497.80   2385.53 o
   3   1   8     2941.83     2947.57    453.93 o
   4   1   8    25398.02    27317.12   1040.46 o
   5   1   8      984.90      996.86    443.78 o
   6   1   8     8803.05    10067.72    788.41 o
   7   1   8      318.93      223.38    524.41 o
   8   1   8      272.99      682.69    557.26 o
   9   1   8      170.04     -388.83    559.05 o
  10   1   8      535.76      704.79    558.46 o
  11   1   8      773.30       76.45    639.09 o
  12   1   8     2554.98     3035.97    809.31 o
  13   1   8      381.72      103.93    693.44 o
 -19   2   8      152.57       66.30    783.03 o
 -18   2   8     3555.64     3555.60    949.67 o
 -17   2   8      886.38      961.02    824.24 o
 -16   2   8     4613.42     5258.44    938.32 o
 -15   2   8     2012.41     1969.23    856.50 o
 -14   2   8     9652.72    10700.84   1163.50 o
 -13   2   8     1625.42     2050.46    758.54 o
 -12   2   8    10172.73    14182.97   1156.93 o
 -11   2   8     3953.20     6679.36    891.14 o
 -10   2   8     2341.62     4513.63    765.71 o
  -9   2   8     1520.38     4090.76    681.49 o
  -8   2   8     8469.40    12712.47    894.13 o
  -7   2   8     3232.82     5925.00    672.54 o
  -6   2   8     3786.68     6413.57    692.84 o
  -5   2   8     3182.16     6851.98    662.38 o
  -4   2   8    18692.97    16684.58   9567.80 o
  -3   2   8     1340.77     1776.31    699.11 o
  -2   2   8     4621.46     5543.49   2275.33 o
  -1   2   8     3883.22     5150.59   1214.57 o
   0   2   8    15991.41    21988.85   3931.29 o
   1   2   8     1020.70     1171.86    321.93 o
   2   2   8     5760.70     5947.25    850.23 o
   3   2   8     3490.99     4920.38    612.81 o
   4   2   8     9347.48    13710.52    845.75 o
   5   2   8     1457.40     1822.89    573.98 o
   6   2   8     7635.46     9804.32    869.04 o
   7   2   8      889.78     1299.08    536.36 o
   8   2   8    10045.12    11520.30    972.97 o
   9   2   8      467.53      187.55    628.93 o
  10   2   8      368.50     -216.81    638.49 o
  11   2   8      396.16      572.79    682.09 o
  12   2   8      379.41      248.47    726.89 o
 -19   3   8      563.37      176.79    900.10 o
 -18   3   8     1458.54     1979.38    873.82 o
 -17   3   8       30.59      527.40    787.81 o
 -16   3   8     8030.72     9101.92   1097.20 o
 -15   3   8     1998.68     3491.69    880.39 o
 -14   3   8     6178.01     7947.98   1043.45 o
 -13   3   8     1024.53     2416.59    754.36 o
 -12   3   8    12142.99    15599.12   1147.37 o
 -11   3   8     7771.17    12473.56   1045.83 o
 -10   3   8    10945.78    16726.18   1061.36 o
  -9   3   8     1285.33     1749.43    573.98 o
  -8   3   8     3013.76     5068.50    657.60 o
  -7   3   8     5641.29     9109.09    760.93 o
  -6   3   8     9802.83    14211.64    820.66 o
  -5   3   8     6092.21     9831.20    740.63 o
  -4   3   8     3815.97     4389.04   1363.89 o
  -3   3   8     3247.59     5410.15    581.75 o
  -2   3   8     5041.31     9672.33    633.12 o
  -1   3   8     5870.79    10816.71    646.26 o
   0   3   8     2050.25     3523.34    458.11 o
   1   3   8     5220.90    10463.72    636.70 o
   2   3   8     8597.20    15704.24    636.10 o
   3   3   8     2352.64     3745.53    388.83 o
  10   3   8      854.71      962.81    724.50 o
  11   3   8      541.12      600.86    750.18 o
  12   3   8      885.66      830.22    814.69 o
 -18   4   8     2759.44     1419.73   1020.75 o
 -17   4   8      706.67      767.50    929.96 o
 -16   4   8      507.34      378.08    772.28 o
 -15   4   8     1937.72     1095.41    790.80 o
 -14   4   8     4758.03     5953.67    984.31 o
 -13   4   8     1348.72     1238.76    696.43 o
 -12   4   8     6940.79     8859.43    982.52 o
 -11   4   8     3517.81     4218.58    743.61 o
 -10   4   8     2153.41     2980.42    666.56 o
  -9   4   8     4243.32     7277.84    823.65 o
  -8   4   8     9406.78    12659.31    895.32 o
  -7   4   8     8668.46    12368.44    846.94 o
  -6   4   8      136.73      245.48    437.81 o
  -5   4   8     4479.31     5981.74    644.46 o
  -4   4   8     8052.57    10830.45    708.97 o
  -3   4   8     3172.41     4886.93    606.24 o
  -2   4   8     1158.70     1888.00    468.27 o
  -1   4   8     7884.27    10822.09    684.48 o
   0   4   8    14849.44    22612.96    811.70 o
   1   4   8     2172.26     3164.38    455.13 o
   2   4   8     2558.61     4275.92    488.57 o
   3   4   8     4238.76     7639.19    578.76 o
 -17   5   8      256.57     -810.51    810.51 o
 -16   5   8     3268.18     3097.49    947.88 o
 -15   5   8     1704.00     1296.09    826.63 o
 -14   5   8     1842.87     2432.12    824.84 o
 -13   5   8     1972.94     1919.65    812.90 o
 -12   5   8     5448.00     7038.33    913.24 o
 -11   5   8     9269.22    12601.97   1048.82 o
 -10   5   8     4694.15     6196.17    814.69 o
  -9   5   8      171.20      372.70    538.15 o
  -8   5   8     1318.62     2631.61    619.97 o
  -7   5   8     5178.72     8016.07    851.12 o
  -6   5   8     3696.43     5233.95    689.26 o
  -5   5   8     3097.90     5038.64    630.73 o
  -4   5   8     1485.44     2012.23    502.31 o
  -3   5   8     7991.04    11395.47    781.84 o
  -2   5   8     2953.31     4487.95    571.00 o
  -1   5   8     9643.58    13588.08    758.54 o
   0   5   8     1642.46     2361.04    496.34 o
   1   5   8     6314.14     9561.23    662.98 o
   2   5   8     2188.50     3544.85    493.35 o
 -15   6   8      766.59      593.69    882.78 o
 -14   6   8     2024.04     1853.35    844.55 o
 -13   6   8     1778.69     1779.29    856.50 o
 -12   6   8     2229.90     2405.24    778.25 o
 -11   6   8      939.08      427.65    659.99 o
 -10   6   8      880.64     1176.64    667.76 o
  -9   6   8     6780.18     8802.69    946.09 o
  -8   6   8     2882.06     4097.33    720.91 o
  -7   6   8     6990.29     8049.52    919.21 o
  -6   6   8      205.40      441.99    564.43 o
  -5   6   8     3004.15     2988.18    609.82 o
  -4   6   8     1918.53     2601.15    604.45 o
  -3   6   8     2156.47     3392.54    605.64 o
  -2   6   8      528.72      889.35    498.73 o
  -1   6   8     3700.82     4692.82    630.13 o
   0   6   8     2150.68     3043.13    568.01 o
   1   6   8     3119.94     4631.89    591.31 o
   2   6   8      529.82     1014.78    466.47 o
 -13   7   8     1427.80     1348.65    837.38 o
 -12   7   8      830.12      241.30    756.75 o
 -11   7   8     3244.43     3795.11    872.62 o
 -10   7   8     1009.17     1178.43    741.22 o
  -9   7   8      478.58      766.91    680.30 o
  -8   7   8      237.62      172.02    622.96 o
  -7   7   8     2216.29     3241.43    734.65 o
  -6   7   8      552.88      498.13    599.07 o
  -5   7   8     3086.00     4477.80    735.85 o
  -4   7   8      152.03      130.80    537.55 o
  -3   7   8     4975.89     6605.30    780.05 o
  -2   7   8      915.61     1126.47    572.79 o
  -1   7   8     5393.36     7025.19    850.52 o
   0   7   8      108.37      -66.90    490.37 o
   1   7   8     3565.03     4580.53    669.55 o
 -10   8   8      146.78       10.75    819.47 o
  -9   8   8     3883.90     5015.35    953.85 o
  -8   8   8      331.85      471.25    727.49 o
  -7   8   8     1737.26     1885.01    777.06 o
  -6   8   8      127.89      165.45    666.56 o
  -5   8   8     1570.94     2006.86    772.88 o
  -4   8   8      317.79       92.58    656.41 o
  -3   8   8      566.45      774.67    656.41 o
  -2   8   8      150.18       70.48    616.39 o
  -1   8   8      480.33      171.42    603.25 o
   0   8   8       79.84      347.62    635.50 o
   1   8   8     1941.51     2984.60    718.53 o
 -10  -8   9      258.76       13.42    421.34 o
  -9  -8   9      480.48      413.48    377.91 o
  -8  -8   9      507.13      908.92    416.33 o
  -7  -8   9      378.03      311.06    397.16 o
  -6  -8   9      332.71      455.59    386.03 o
  -5  -8   9     1668.74     1614.81    429.81 o
  -4  -8   9       65.08      274.98    441.69 o
  -3  -8   9      826.25      803.88    373.04 o
  -2  -8   9      298.01      142.38    374.18 o
  -1  -8   9     1709.36     1756.47    434.77 o
   0  -8   9       54.12       -6.94    374.31 o
   1  -8   9     1546.81     1532.56    439.30 o
   2  -8   9       51.44       30.46    545.32 o
 -13  -7   9      193.19       81.42    424.29 o
 -12  -7   9      332.14      271.02    418.71 o
 -11  -7   9     1808.19     1580.58    545.61 o
 -10  -7   9       16.45      331.09    376.14 o
  -9  -7   9      244.40      388.13    362.99 o
  -8  -7   9      539.39      542.26    346.15 o
  -7  -7   9     4071.26     3284.73    427.77 o
  -6  -7   9      432.43      515.75    310.26 o
  -5  -7   9      689.63      364.08    315.36 o
  -4  -7   9      562.86      571.10    332.09 o
  -3  -7   9     4077.58     3483.12    417.19 o
  -2  -7   9      490.32      470.27    327.03 o
  -1  -7   9     3400.70     3344.45    440.46 o
   0  -7   9      684.38      431.96    332.38 o
   1  -7   9      581.69      351.43    348.90 o
   2  -7   9      155.28      454.02    363.12 o
   3  -7   9     2132.01     1704.04    619.97 o
   4  -7   9      211.27      207.26    575.78 o
   5  -7   9     1521.12     1395.84    670.15 o
 -15  -6   9      294.01      187.23    435.22 o
 -14  -6   9      181.78      329.86    411.48 o
 -13  -6   9     4872.67     5640.93    972.07 o
 -12  -6   9     1084.21     1114.29    407.55 o
 -11  -6   9     1199.09     1387.64    392.06 o
 -10  -6   9      330.32      428.29    330.19 o
  -9  -6   9     1730.34     1816.24    447.96 o
  -8  -6   9      708.14      546.78    286.96 o
  -7  -6   9      842.16      880.95    316.26 o
  -6  -6   9      863.37      542.31    291.99 o
  -5  -6   9     2625.48     2383.71    347.68 o
  -4  -6   9      231.04      248.86    273.85 o
  -3  -6   9     4546.03     3839.65    386.85 o
  -2  -6   9      509.07      376.22    284.36 o
  -1  -6   9     4045.52     3471.41    387.11 o
   0  -6   9      299.77      325.13    271.23 o
   1  -6   9     1443.42     1127.88    307.20 o
   2  -6   9      780.85      748.24    343.27 o
   3  -6   9      755.14      530.53    333.94 o
   4  -6   9     1354.55     1420.33    572.79 o
   5  -6   9     1617.68     2037.32    629.53 o
   6  -6   9      421.60     -274.75    550.09 o
   7  -6   9     1452.36      865.46    668.35 o
   8  -6   9      158.16     -657.60    657.60 o
 -16  -5   9      465.35      577.33    435.92 o
 -15  -5   9     3403.20     3653.91    529.83 o
 -14  -5   9      328.13      558.66    403.69 o
 -13  -5   9      362.94      518.41    375.26 o
 -12  -5   9      192.36      574.29    352.41 o
 -11  -5   9     2833.37     2821.92    687.17 o
 -10  -5   9      428.12      101.80    279.88 o
  -9  -5   9     1136.20     1252.88    310.10 o
  -8  -5   9     1087.47     1032.05    287.54 o
  -7  -5   9     4634.57     4000.53    368.08 o
  -6  -5   9     1779.33     1306.02    278.49 o
  -5  -5   9     1715.23     1637.79    284.90 o
  -4  -5   9     4036.53     3675.61    349.08 o
  -3  -5   9     2042.43     1638.62    280.91 o
  -2  -5   9     2789.71     2322.03    316.56 o
  -1  -5   9     4954.22     3851.85    359.06 o
   0  -5   9     3566.25     2695.63    542.33 o
   1  -5   9     1127.88      901.31    270.34 o
   2  -5   9      325.69      322.40    250.45 o
   3  -5   9     5973.33     5385.42    441.65 o
   4  -5   9      644.37      599.07    319.22 o
   5  -5   9     1621.64     1204.11    495.74 o
   6  -5   9      736.37      336.27    552.48 o
   7  -5   9      976.26      271.76    597.28 o
   8  -5   9      579.05       31.06    650.44 o
   9  -5   9      651.90      691.65    775.86 o
 -17  -4   9     1126.68     1990.13    829.02 o
 -16  -4   9      904.14     1126.39    490.37 o
 -15  -4   9     1880.32     2574.40    481.66 o
 -14  -4   9      759.31     1332.47    593.69 o
 -13  -4   9     5856.38     6648.50   2570.09 o
 -12  -4   9     2133.01     2260.71    390.75 o
 -11  -4   9     2498.70     2387.03    364.44 o
 -10  -4   9     3705.20     3124.70    349.85 o
  -9  -4   9     5798.73     4894.78    375.12 o
  -8  -4   9     2722.09     1944.11    291.61 o
  -7  -4   9     2390.20     1752.12    271.14 o
  -6  -4   9     7805.27     5862.76    550.99 o
  -5  -4   9     2537.38     1740.37    257.90 o
  -4  -4   9     1469.39     1487.84    284.30 o
  -3  -4   9     6254.45     5025.03    635.50 o
  -2  -4   9     4819.18     4127.07    648.64 o
  -1  -4   9     3728.10     2787.10    292.45 o
   0  -4   9      947.48      661.01    214.54 o
   1  -4   9     1737.08     1338.91    290.28 o
   2  -4   9     3668.01     3361.15    507.39 o
   3  -4   9      898.84      461.35    278.93 o
   4  -4   9     3339.96     2610.40    345.61 o
   5  -4   9     1280.13      960.42    507.69 o
   6  -4   9     1009.42      622.36    482.60 o
   7  -4   9     4264.52     5359.98    817.08 o
   8  -4   9      192.31      -13.74    590.71 o
   9  -4   9      691.53     1507.53    862.47 o
  10  -4   9     1566.86     3348.34   1017.76 o
 -19  -3   9     2865.16     3145.86    885.76 o
 -17  -3   9       23.33      326.11    722.11 o
 -16  -3   9      954.40     1793.63    897.11 o
 -15  -3   9     2553.79     2794.60    481.16 o
 -14  -3   9     1355.58     1231.35    409.43 o
 -13  -3   9      869.63     1032.04    354.08 o
 -12  -3   9      972.55     1150.71    332.18 o
 -11  -3   9     3337.82     2621.48    744.21 o
 -10  -3   9     3842.60     3104.48    458.71 o
  -9  -3   9     2625.18     2293.95    721.51 o
  -8  -3   9     4347.37     3407.75    647.75 o
  -7  -3   9     1675.10     1098.57    334.18 o
  -6  -3   9    15975.19    12191.13   1796.31 o
  -5  -3   9     6290.49     5189.06    604.15 o
  -4  -3   9    10706.82     7827.48    550.99 o
  -3  -3   9     2856.17     1087.05    293.26 o
  -2  -3   9    11091.91     7689.05    343.14 o
  -1  -3   9     3388.70     2107.20    326.11 o
   0  -3   9     6890.87     4897.12    312.90 o
   1  -3   9     4844.77     3644.29    364.94 o
   2  -3   9     1240.60     1075.07    227.15 o
   3  -3   9     4871.46     3956.81    334.52 o
   4  -3   9     2118.89     1807.93    293.72 o
   5  -3   9      497.08      171.67    238.94 o
   6  -3   9     1623.37     1658.64    594.29 o
   7  -3   9      566.18      259.22    608.03 o
   8  -3   9     1353.04     2433.91    775.27 o
   9  -3   9      110.71     -168.43    726.89 o
  10  -3   9      707.06     1437.65    835.00 o
  11  -3   9     1562.82     2680.59    911.45 o
 -18  -2   9      108.69      734.06    671.34 o
 -17  -2   9     1278.03      872.03    717.33 o
 -16  -2   9     1484.75      383.45    753.17 o
 -15  -2   9     3795.53      726.89    901.29 o
 -14  -2   9      579.27      608.08    356.55 o
 -13  -2   9     2742.29     2543.45    402.16 o
 -12  -2   9     4480.08     4879.90    669.85 o
 -11  -2   9     3743.06     3434.70    360.37 o
 -10  -2   9     9347.15     7841.56    891.74 o
  -9  -2   9     4731.22     4460.03    343.23 o
  -8  -2   9     6022.61     5115.85    459.01 o
  -7  -2   9     2466.67     1890.61    231.04 o
  -6  -2   9    38058.23    30330.34    586.86 o
  -5  -2   9     1774.13     1598.91    371.51 o
  -4  -2   9     2657.83     2238.06    227.59 o
  -3  -2   9     1465.32     1158.83    196.09 o
  -2  -2   9    30811.88    23765.00    509.74 o
  -1  -2   9     1749.33     1096.78    193.72 o
   0  -2   9      438.48      196.98    170.92 o
   1  -2   9     2436.79     2083.56    236.48 o
   2  -2   9     6018.36     4857.85    387.04 o
   3  -2   9      673.99      427.64    219.80 o
   4  -2   9     5909.75     5273.54    970.28 o
   5  -2   9     1477.92     1627.68    465.28 o
   7  -2   9     3516.48     4599.04    781.84 o
   8  -2   9      532.90      542.93    645.06 o
   9  -2   9     1400.39     1870.68    763.32 o
  10  -2   9     1148.66     1288.93    754.96 o
  11  -2   9      477.63      245.48    751.38 o
  12  -2   9      589.22     1131.25    827.23 o
 -19  -1   9     1678.97     1606.68    633.71 o
 -18  -1   9      175.02       41.81    550.69 o
 -17  -1   9      374.94     -182.17    575.18 o
 -16  -1   9     1315.88      204.27    630.73 o
 -15  -1   9      460.88      321.93    628.34 o
 -14  -1   9     1392.93     1271.01    763.32 o
 -13  -1   9     1550.67     1536.44    336.44 o
 -12  -1   9     3544.15     4155.78    380.11 o
 -11  -1   9     1815.97     1926.74    287.57 o
 -10  -1   9    10405.11     8736.56    390.55 o
  -9  -1   9     2859.92     1966.15    245.83 o
  -8  -1   9    11995.68    11468.79   1286.54 o
  -7  -1   9     2901.70     2418.62    224.13 o
  -6  -1   9    47248.63    39461.99   1957.28 o
  -5  -1   9     3452.47     3163.54    233.33 o
  -4  -1   9    15031.03    13553.66    382.22 o
  -3  -1   9     1910.62     1497.97    260.11 o
  -2  -1   9    23583.15    19685.93   1623.70 o
  -1  -1   9     1100.00      729.56    176.54 o
   0  -1   9     3085.67     2237.21    211.03 o
   1  -1   9     2177.20     1925.98    216.19 o
   2  -1   9     2148.70     1929.34    494.85 o
   3  -1   9     1417.06     1120.79    329.40 o
   4  -1   9     4565.31     2986.89    973.27 o
   5  -1   9      755.97      839.18    512.46 o
   6  -1   9     2376.32     3263.53    664.17 o
   7  -1   9      161.07       85.41    469.46 o
   8  -1   9      893.25     1160.51    651.63 o
   9  -1   9      880.94     1243.53    602.06 o
  10  -1   9     2911.79     3913.96    855.90 o
  11  -1   9     1175.94     1466.32    787.21 o
  12  -1   9     1360.37     1882.62    839.77 o
 -20   0   9      731.82     1011.19    642.67 o
 -19   0   9      658.84      642.67    635.50 o
 -18   0   9       13.49       66.90    630.73 o
 -17   0   9      748.00      678.51    687.47 o
 -16   0   9     1903.62     1665.81    758.54 o
 -15   0   9     4050.15     3790.93    886.36 o
 -14   0   9      106.91     -476.03    721.51 o
 -13   0   9      949.65      675.52    762.13 o
 -12   0   9     5907.43    10467.90   1225.62 o
 -11   0   9     3966.76     4070.99    330.52 o
 -10   0   9    12371.19    13150.82   1676.86 o
  -9   0   9      438.21      330.86    166.80 o
  -8   0   9     5106.29     5093.63   1169.47 o
  -7   0   9     1023.67     1087.18    383.15 o
  -6   0   9    63477.23    55155.81   8211.68 o
  -5   0   9     1037.35      737.04    390.02 o
  -4   0   9     2437.47     1877.78    538.15 o
  -3   0   9       94.70      112.93    146.15 o
  -2   0   9    58121.59    44191.75   8855.85 o
  -1   0   9     1184.17     1279.86    197.08 o
   0   0   9      213.59      242.52    162.38 o
   1   0   9      992.45      927.10    175.45 o
   2   0   9     6048.01     5096.67    931.46 o
   3   0   9      257.25      114.53    144.43 o
   4   0   9     7502.95     5770.46   1547.85 o
   5   0   9       89.23      338.66    480.21 o
   6   0   9     7175.51     7840.47    797.37 o
   7   0   9     1356.18     1349.85    516.65 o
   8   0   9     1060.59      871.43    516.65 o
   9   0   9     2566.62     2359.25    725.69 o
  10   0   9       24.65      173.21    640.88 o
  11   0   9      582.65     -125.43    674.33 o
  12   0   9      130.47     -521.42    698.82 o
 -20   1   9      404.70       69.28    721.51 o
 -19   1   9     1667.87     1094.81    788.41 o
 -18   1   9      174.79      -83.02    762.72 o
 -17   1   9      323.08     -159.47    697.02 o
 -16   1   9     1293.98     1447.80    783.63 o
 -15   1   9      425.07      412.12    794.98 o
 -14   1   9     1410.58     1355.22    794.98 o
 -13   1   9     1515.39     2955.93    887.56 o
 -12   1   9     3591.78     5987.72   1011.79 o
 -11   1   9     1859.07     1587.57    722.11 o
 -10   1   9    10392.76    13488.93   1093.02 o
  -9   1   9     2864.61     2917.43    571.00 o
  -8   1   9    11782.24    14200.81   3278.46 o
  -7   1   9     2911.92     2783.67   1259.66 o
  -6   1   9    47261.89    44762.07  18329.88 o
  -5   1   9     3492.70     3363.77   1733.30 o
  -4   1   9    14802.57    12824.75   7421.18 o
  -3   1   9     1959.53     1493.65    847.24 o
  -2   1   9    23255.59    22301.37   3454.06 o
  -1   1   9     1190.14      779.63    194.46 o
   0   1   9     3124.68     3460.52    267.49 o
   1   1   9     2149.62     2247.84    214.34 o
   2   1   9     2053.33     2215.54    220.59 o
   3   1   9     1352.74     1008.17    391.81 o
   4   1   9     4532.51     4682.66    614.60 o
   5   1   9      806.51      934.74    459.90 o
   6   1   9     2339.33     2945.18    624.16 o
   7   1   9      187.39     -171.42    427.65 o
   8   1   9      967.72      409.73    569.80 o
   9   1   9      914.94     1363.59    640.28 o
  10   1   9     2895.31     2492.44    731.67 o
  11   1   9     1201.50      947.88    695.83 o
  12   1   9     1342.80     1206.50    769.89 o
 -19   2   9      723.78      268.78    861.28 o
 -18   2   9      116.15       -5.38    821.85 o
 -17   2   9     1361.95      883.97    790.80 o
 -16   2   9     1399.73      848.73    781.24 o
 -15   2   9     4013.90     4286.07    965.80 o
 -14   2   9      554.28       67.49    712.55 o
 -13   2   9     2839.29     3544.85    866.05 o
 -12   2   9     4426.06     7801.65    996.86 o
 -11   2   9     3785.73     5899.92    882.18 o
 -10   2   9     9322.91    13837.74   1081.67 o
  -9   2   9     4789.05     8453.28    912.64 o
  -8   2   9     5780.76     9352.18    889.35 o
  -7   2   9     2506.32     4047.76    689.26 o
  -6   2   9    38300.42    60737.23   1520.07 o
  -5   2   9     1837.92     3183.49    565.03 o
  -4   2   9     2681.05     2912.91   1549.04 o
  -3   2   9     1446.17     1692.53    838.28 o
  -2   2   9    30618.61    34960.45  14446.67 o
  -1   2   9     1706.60     2600.78    507.69 o
   0   2   9      436.87      603.10    244.21 o
   1   2   9     2443.17     2659.86    265.76 o
   2   2   9     6098.95     6805.07   1615.64 o
   3   2   9      767.03      615.79    434.22 o
   4   2   9     6017.83     7515.55    750.18 o
   5   2   9     1349.08     1971.62    590.71 o
   6   2   9     3846.02     4817.05    716.14 o
   7   2   9     3413.43     4075.83    731.07 o
   8   2   9      550.69      624.75    610.42 o
   9   2   9     1361.52     1904.72    719.72 o
  10   2   9     1132.38     2039.11    744.21 o
  11   2   9      508.06       67.49    693.44 o
  12   2   9      576.78      232.34    754.36 o
 -19   3   9     2830.91     2782.72   1042.85 o
 -18   3   9       43.44     -258.62    869.64 o
 -17   3   9       22.65      -76.45    878.60 o
 -16   3   9      931.16      867.85    822.45 o
 -15   3   9     2517.28     2254.13    922.20 o
 -14   3   9     1362.58     1402.41    774.67 o
 -13   3   9      817.59     1327.75    803.94 o
 -12   3   9     1011.91     1859.33    763.32 o
 -11   3   9     3399.65     4647.42    819.47 o
 -10   3   9     3893.34     5943.52    819.47 o
  -9   3   9     2546.38     3523.94    693.44 o
  -8   3   9     4178.13     7308.90    822.45 o
  -7   3   9     1656.22     2999.53    600.26 o
  -6   3   9    16066.41    24735.69   1090.03 o
  -5   3   9     6203.52     5609.71   2482.59 o
  -4   3   9    10611.51    10473.29   4194.09 o
  -3   3   9     2909.14     6002.05    672.54 o
  -2   3   9    10769.35    14722.25   2862.46 o
  -1   3   9     3671.52     6709.82    667.76 o
   0   3   9     6860.91    12229.87    732.86 o
   1   3   9     4971.64     8184.50    626.54 o
   2   3   9     1128.54     1905.32    417.50 o
   7   3   9      575.91      387.63    628.93 o
   8   3   9     1449.06     1499.77    723.30 o
   9   3   9      124.54      440.19    701.20 o
  10   3   9      675.51      865.46    729.87 o
  11   3   9     1606.57     1606.68    833.20 o
 -18   4   9      269.15       14.93    880.39 o
 -17   4   9     1151.29     1615.64    907.86 o
 -16   4   9      910.16      503.51    906.07 o
 -15   4   9     2043.00     2526.49    891.74 o
 -14   4   9      726.56     1165.89    843.95 o
 -13   4   9     5961.92     8860.03   1027.32 o
 -12   4   9     2070.15     2064.79    786.02 o
 -11   4   9     2531.40     3987.43    772.28 o
 -10   4   9     3788.67     4712.53    778.25 o
  -9   4   9     5690.68     8841.51    903.08 o
  -8   4   9     2747.78     4643.84    742.42 o
  -7   4   9     2449.47     3884.10    642.67 o
  -6   4   9     7810.82    10978.57    832.61 o
  -5   4   9     2650.17     3059.86    841.27 o
  -4   4   9     1525.46     2567.10    559.65 o
  -3   4   9     6180.72     9546.90    754.96 o
  -2   4   9     4805.33     7131.50    676.72 o
  -1   4   9     3827.08     6061.18    667.76 o
   0   4   9      953.46     1795.42    489.77 o
   1   4   9     1741.77     2843.04    538.15 o
   2   4   9     3748.67     7199.59    661.78 o
  10   4   9     1529.51     2460.19    849.93 o
 -17   5   9      388.57       98.55    891.14 o
 -16   5   9      481.80      964.60    875.61 o
 -15   5   9     3358.01     2654.90    989.69 o
 -14   5   9      323.10      235.33    749.58 o
 -13   5   9      350.01      433.03    722.71 o
 -12   5   9      219.66     -194.12    646.85 o
 -11   5   9     2815.48     3397.32    786.62 o
 -10   5   9      415.56      393.01    657.60 o
  -9   5   9     1068.59     1113.92    612.81 o
  -8   5   9     1051.59     1572.04    597.28 o
  -7   5   9     4662.14     6501.37    799.76 o
  -6   5   9     1788.73     2657.29    595.49 o
  -5   5   9     1636.40     2792.28    632.52 o
  -4   5   9     4017.55     5926.79    703.59 o
  -3   5   9     1972.62     2447.05    565.03 o
  -2   5   9     2654.18     3514.39    577.57 o
  -1   5   9     5198.40     7808.22    696.43 o
   0   5   9     3542.12     5824.66    670.15 o
   1   5   9     1128.43     2141.84    523.22 o
 -15   6   9      304.83     -253.25    826.04 o
 -14   6   9      186.79      107.51    843.95 o
 -13   6   9     4898.38     5445.98   1030.90 o
 -12   6   9     1057.14     1492.60    816.48 o
 -11   6   9     1180.52     1465.12    746.60 o
 -10   6   9      347.13      130.80    652.83 o
  -9   6   9     1714.54     1435.26    697.62 o
  -8   6   9      659.33      823.05    622.96 o
  -7   6   9      909.20     1066.74    612.81 o
  -6   6   9      865.22     1468.71    650.44 o
  -5   6   9     2666.90     4510.65    734.06 o
  -4   6   9      247.10      650.44    527.99 o
  -3   6   9     4461.81     5814.50    730.47 o
  -2   6   9      543.53     1196.95    544.72 o
  -1   6   9     3952.90     5949.49    728.08 o
   0   6   9      299.23     -102.13    505.89 o
   1   6   9     1386.14     2355.67    565.62 o
 -13   7   9      197.69       14.93    822.45 o
 -12   7   9      334.02      293.26    793.19 o
 -11   7   9     1735.30     2079.13    826.04 o
 -10   7   9       17.71     1107.35    760.34 o
  -9   7   9      238.68      364.34    738.83 o
  -8   7   9      557.08      842.76    742.42 o
  -7   7   9     4094.55     6060.58    874.42 o
  -6   7   9      417.08      787.81    695.23 o
  -5   7   9      685.23      823.05    665.97 o
  -4   7   9      528.51      779.45    648.64 o
  -3   7   9     3993.63     5966.21    812.90 o
  -2   7   9      484.77      452.74    599.07 o
  -1   7   9     3449.95     4860.05    734.06 o
   0   7   9      679.50      821.85    622.96 o
 -10   8   9      254.72     1643.71    864.26 o
  -9   8   9      550.39      612.21    804.53 o
  -8   8   9      490.97      415.11    764.52 o
  -7   8   9      383.23      594.29    799.16 o
  -6   8   9      319.52     -166.04    680.90 o
  -5   8   9     1690.68     2398.07    792.59 o
  -4   8   9       62.50      232.34    703.59 o
  -3   8   9      797.91     1032.69    723.90 o
  -2   8   9      301.22      238.31    667.76 o
  -1   8   9     1668.28     2015.81    776.46 o
   0   8   9       55.00     -637.89    656.41 o
  -9  -8  10      620.25      396.77    418.69 o
  -8  -8  10      205.11      128.05    392.55 o
  -7  -8  10      977.02      855.36    387.58 o
  -6  -8  10      152.21      -78.52    381.40 o
  -5  -8  10     1034.10      783.16    394.65 o
  -4  -8  10       24.88       12.89    337.81 o
  -3  -8  10      468.00      565.27    397.68 o
  -2  -8  10      193.68      345.75    384.81 o
  -1  -8  10     1548.95     1610.54    454.58 o
   0  -8  10       99.02      385.22    404.41 o
   1  -8  10      256.08      293.56    449.75 o
 -13  -7  10      626.42      854.86    462.97 o
 -12  -7  10      776.69      530.78    422.91 o
 -11  -7  10     1809.90     2329.09    486.53 o
 -10  -7  10      187.54      416.17    379.20 o
  -9  -7  10      614.02      798.68    393.50 o
  -8  -7  10      307.63      160.68    340.66 o
  -7  -7  10     2221.60     1603.90    391.61 o
  -6  -7  10      424.69      634.92    345.13 o
  -5  -7  10     5129.13     5097.97    482.50 o
  -4  -7  10      228.48      142.88    322.16 o
  -3  -7  10     1903.90     1676.52    360.79 o
  -2  -7  10      626.99      525.31    348.66 o
  -1  -7  10      303.33       74.83    348.63 o
   0  -7  10      288.14      248.77    345.90 o
   1  -7  10      662.77      409.96    364.89 o
   2  -7  10      477.94      559.17    381.46 o
   3  -7  10      479.18      376.83    400.53 o
   4  -7  10       69.60     -278.33    551.89 o
 -15  -6  10      630.60      865.46    468.77 o
 -14  -6  10      605.44      512.52    433.17 o
 -13  -6  10     2043.00     1897.78    702.40 o
 -12  -6  10      375.25      291.34    374.51 o
 -11  -6  10     2889.32     2925.37    451.58 o
 -10  -6  10      424.68      306.72    337.24 o
  -9  -6  10     2607.13     2476.65    413.91 o
  -8  -6  10     2008.29     1348.77    394.50 o
  -7  -6  10      406.31      469.58    283.29 o
  -6  -6  10     1068.58      890.79    454.53 o
  -5  -6  10      875.63      482.31    287.75 o
  -4  -6  10     1355.86      960.06    309.57 o
  -3  -6  10      232.22      195.02    281.91 o
  -2  -6  10      318.18      231.93    283.96 o
  -1  -6  10     2117.49     1823.96    353.61 o
   0  -6  10      181.19      133.48    302.50 o
   1  -6  10     1591.96     1404.33    358.83 o
   2  -6  10      187.03       -4.48    336.18 o
   3  -6  10     1773.81     1196.33    368.93 o
   4  -6  10      322.03      261.01    526.80 o
   5  -6  10      240.38     -157.68    559.65 o
   6  -6  10      103.35     -204.27    591.31 o
   7  -6  10     2362.25     1694.48    771.09 o
 -17  -5  10      264.42      643.71    479.95 o
 -16  -5  10      585.10      957.95    471.02 o
 -15  -5  10     2581.55     3174.59    707.18 o
 -14  -5  10     1027.61     1228.44    432.85 o
 -13  -5  10     1026.47     1311.01    407.73 o
 -12  -5  10     2705.90     3370.39    643.57 o
 -11  -5  10     1427.75     1633.37    374.71 o
 -10  -5  10      379.36      693.62    310.78 o
  -9  -5  10     2059.39     1714.85    343.56 o
  -8  -5  10     1219.51      820.10    285.99 o
  -7  -5  10     2396.74     1934.22    318.53 o
  -6  -5  10     1919.46     1321.68    273.78 o
  -5  -5  10    12576.55     9665.77    905.77 o
  -4  -5  10     1152.49      968.13    280.85 o
  -3  -5  10      810.48      734.94    395.70 o
  -2  -5  10     2618.63     2180.77    318.26 o
  -1  -5  10     1320.11     1112.69    302.36 o
   0  -5  10     1069.57      804.40    276.19 o
   1  -5  10      675.85      460.83    283.17 o
   2  -5  10     1394.31      914.33    304.27 o
   3  -5  10     2308.90     2126.84    354.71 o
   4  -5  10      608.64      345.40    321.23 o
   5  -5  10     1859.28     1397.63    602.06 o
   6  -5  10      338.59     -504.10    528.59 o
   7  -5  10      489.79      389.43    619.38 o
   8  -5  10       23.57       -8.36    670.74 o
 -18  -4  10     2250.73     4375.06   1032.10 o
 -17  -4  10      808.73     2381.35    986.11 o
 -16  -4  10     1757.90     2358.69    514.43 o
 -15  -4  10     1242.12     1262.39    451.21 o
 -14  -4  10      902.31      922.69    871.73 o
 -13  -4  10     3395.72     3704.07    946.98 o
 -12  -4  10     1556.85     1622.60    366.49 o
 -11  -4  10     2699.81     2160.27    464.98 o
 -10  -4  10     2288.40     1695.45    322.53 o
  -9  -4  10     6550.97     5253.67    492.75 o
  -8  -4  10     8055.64     6105.35   1054.20 o
  -7  -4  10      630.31      650.59    227.87 o
  -6  -4  10     4121.87     3027.67    396.89 o
  -5  -4  10     2110.23     1692.59    291.77 o
  -4  -4  10     6684.75     5182.58    395.40 o
  -3  -4  10      759.33      557.82    240.52 o
  -2  -4  10     2610.82     1929.31    282.53 o
  -1  -4  10     2535.52     2074.68    273.87 o
   0  -4  10     6848.24     5239.56    741.52 o
   1  -4  10     4407.69     3763.44    349.32 o
   2  -4  10     1193.41      848.23    298.04 o
   3  -4  10     3386.57     2666.54    343.12 o
   4  -4  10      866.34      623.96    297.52 o
   5  -4  10      212.93      352.99    496.34 o
   6  -4  10      472.57      392.41    573.98 o
   7  -4  10     3069.79     3052.69    763.32 o
   8  -4  10      998.94     1266.83    750.18 o
   9  -4  10      333.23      863.66    830.81 o
 -19  -3  10     1841.21     1374.34    795.57 o
 -18  -3  10     1808.44     2709.25    913.84 o
 -17  -3  10     1278.84     2089.88    945.49 o
 -16  -3  10     1616.96     1688.36    495.11 o
 -15  -3  10     2099.18     2253.28    475.39 o
 -14  -3  10     2040.72     2257.28    601.16 o
 -13  -3  10     2298.81     2007.44    928.77 o
 -12  -3  10     9324.08     7834.31    977.15 o
 -11  -3  10     2826.47     2518.02    407.94 o
 -10  -3  10     2329.68     1943.92    314.95 o
  -9  -3  10     2806.29     2177.52    304.33 o
  -8  -3  10     2109.48     1771.95    278.11 o
  -7  -3  10     1600.97     1650.05    258.96 o
  -6  -3  10     8254.35     5656.82    576.97 o
  -5  -3  10     9864.46     7887.09    516.35 o
  -4  -3  10    13202.85    10445.80    854.71 o
  -3  -3  10     2289.80     1104.37    316.56 o
  -2  -3  10    10179.75     8049.30    400.77 o
  -1  -3  10     4634.44     3401.89    287.90 o
   0  -3  10     3069.41     2240.72    328.20 o
   1  -3  10      749.64      519.77    221.42 o
   2  -3  10     4936.50     3294.52    315.54 o
   3  -3  10     3749.52     3279.04    360.16 o
   4  -3  10     4878.90     3461.06    996.86 o
   5  -3  10     1913.73     2113.32    630.13 o
   6  -3  10      948.48     1532.02    648.05 o
   7  -3  10      291.61     -256.23    608.63 o
   8  -3  10       66.45      224.58    700.61 o
   9  -3  10      735.00     1339.70    826.63 o
  10  -3  10       97.03      428.25    793.19 o
 -19  -2  10      874.05      614.00    674.33 o
 -18  -2  10     3465.50     2373.58    798.56 o
 -17  -2  10      354.15      315.96    707.77 o
 -16  -2  10     1931.82      888.15    855.30 o
 -15  -2  10     3066.92     2146.37    470.95 o
 -14  -2  10     3261.52     3457.22    597.58 o
 -13  -2  10     3716.67     3941.95    423.92 o
 -12  -2  10     4431.59     4869.52    449.15 o
 -11  -2  10      607.30      703.28    259.41 o
 -10  -2  10    10856.34     9240.04   1156.03 o
  -9  -2  10     4369.09     4195.11    343.73 o
  -8  -2  10    10044.64     8248.92   1259.06 o
  -7  -2  10     1445.68     1298.50    224.43 o
  -6  -2  10     6917.13     5642.35    674.63 o
  -5  -2  10     3616.99     3119.38    318.95 o
  -4  -2  10    12718.32    10838.15    775.86 o
  -3  -2  10     1138.00      899.59    339.55 o
  -2  -2  10     6621.07     5392.31    316.65 o
  -1  -2  10     2174.34     1283.87    210.85 o
   0  -2  10    46840.44    28030.33   1110.94 o
   1  -2  10     3649.49     2501.43    325.22 o
   2  -2  10     5030.30     3877.92    320.27 o
   3  -2  10     1884.62     1961.90    664.17 o
   4  -2  10     1069.70      750.11    250.56 o
   5  -2  10      275.83      300.59    236.94 o
   6  -2  10     1315.80     1829.46    566.82 o
   7  -2  10     1793.70     2674.61    733.46 o
   8  -2  10     1588.76     2312.66    755.56 o
   9  -2  10      197.66     -370.91    671.34 o
  10  -2  10      136.76       51.37    720.32 o
  11  -2  10      397.89      570.40    806.92 o
 -20  -1  10     1872.59     1517.09    660.59 o
 -19  -1  10     1796.12     1492.00    654.02 o
 -18  -1  10     3576.42     1953.70    662.98 o
 -17  -1  10     2004.88      924.59    628.93 o
 -16  -1  10     5117.07     3627.87    868.44 o
 -15  -1  10      824.21      602.65    694.63 o
 -14  -1  10     1095.78     1351.04    825.44 o
 -13  -1  10     1300.75     1492.45    327.69 o
 -12  -1  10    21546.91    20258.74    844.25 o
 -11  -1  10     1981.16     1553.17    363.74 o
 -10  -1  10     9472.71     8655.07    552.48 o
  -9  -1  10     2567.16     2247.59    260.29 o
  -8  -1  10     1809.35     1542.41    222.51 o
  -7  -1  10      297.62      267.09    175.62 o
  -6  -1  10    29322.07    24520.76   3669.98 o
  -5  -1  10     2318.24     1997.96    330.89 o
  -4  -1  10    33791.68    27852.42   4905.45 o
  -3  -1  10     1023.57      938.05    242.20 o
  -2  -1  10    22836.94    18957.49   3863.20 o
  -1  -1  10     2095.82     1919.26    538.45 o
   0  -1  10     2536.76     2045.80    223.28 o
   1  -1  10      660.58      681.30    200.81 o
   2  -1  10     2932.03     2728.76    755.56 o
   3  -1  10     2502.91     2259.39    750.78 o
   4  -1  10    14411.99    11680.61   4389.40 o
   5  -1  10      603.03      835.59    539.94 o
   6  -1  10      744.82     1354.63    583.54 o
   7  -1  10       86.26      378.67    580.55 o
   8  -1  10      497.64      397.19    550.69 o
   9  -1  10      488.54      875.01    676.12 o
  10  -1  10      256.12      400.77    617.59 o
  11  -1  10      232.38      329.10    755.56 o
 -20   0  10       85.75      319.54    646.26 o
 -19   0  10      680.60      -24.49    641.48 o
 -18   0  10     3754.89     2665.65    805.13 o
 -17   0  10      557.62      353.59    713.15 o
 -16   0  10      835.31      422.87    681.49 o
 -15   0  10     5159.16     4037.60    932.35 o
 -14   0  10     5881.36     7572.29   1030.90 o
 -13   0  10     2483.73     3212.16    879.19 o
 -12   0  10     6824.92     8177.43    488.27 o
 -11   0  10      120.57      232.01    215.10 o
 -10   0  10    17815.38    17645.63   1352.84 o
  -9   0  10      706.88      729.33    182.07 o
  -8   0  10     5982.13     4967.68    653.42 o
  -7   0  10      225.67      235.82    152.63 o
  -6   0  10     7852.70     8135.53    729.87 o
  -5   0  10     2658.42     2180.32    404.06 o
  -4   0  10    14847.16    11889.87    371.49 o
  -3   0  10      155.81      239.62    188.74 o
  -2   0  10     6770.30     7083.38    745.40 o
  -1   0  10      603.53      459.54    173.58 o
   0   0  10    82906.89    73917.35  14119.06 o
   1   0  10      354.11      376.93    184.40 o
   2   0  10     7536.26     6838.81   1469.90 o
   3   0  10      471.13      424.32    381.36 o
   4   0  10     1318.68      832.84    272.96 o
   5   0  10       83.48     -234.73    486.18 o
   6   0  10     1290.66     1441.83    582.94 o
   7   0  10     1053.73     1024.33    596.08 o
   8   0  10     1243.52      770.49    625.95 o
   9   0  10       77.24      356.58    619.97 o
  10   0  10      348.43     -636.10    636.10 o
  11   0  10      322.10      441.39    727.49 o
 -20   1  10     1855.61     1327.15    806.92 o
 -19   1  10     1781.92      505.30    720.91 o
 -18   1  10     3557.14     3520.96    938.92 o
 -17   1  10     1955.92     1816.32    830.22 o
 -16   1  10     5148.29     5957.85   1075.10 o
 -15   1  10      801.58      995.07    784.23 o
 -14   1  10     1109.87     1573.23    821.85 o
 -13   1  10     1313.25     1905.32    835.59 o
 -12   1  10    21676.54    29355.63   1518.28 o
 -11   1  10     2005.42     2379.56    795.57 o
 -10   1  10     9428.20    11490.15    979.84 o
  -9   1  10     2555.32     2454.36    413.32 o
  -8   1  10     1789.93     1720.75    868.14 o
  -7   1  10      293.14      223.83    131.88 o
  -6   1  10    29267.62    28356.38  11572.57 o
  -5   1  10     2276.25     2181.90    855.90 o
  -4   1  10    33228.37    26653.87  12994.09 o
  -3   1  10      945.05      922.39    465.88 o
  -2   1  10    23235.10    19722.82   3668.78 o
  -1   1  10     2073.42     2083.87    241.24 o
   0   1  10     2550.77     2889.29    262.01 o
   1   1  10      673.44     1025.22    204.55 o
   2   1  10     2907.91     2989.24    242.58 o
   3   1  10     2567.20     2126.75    842.16 o
   4   1  10    14418.31    14123.24    892.33 o
   5   1  10      532.66      246.08    489.77 o
   6   1  10      741.45      699.41    547.70 o
   7   1  10       75.49      -85.41    542.93 o
   8   1  10      512.15      273.55    513.06 o
   9   1  10      469.66     1030.90    582.94 o
  10   1  10      251.93        7.76    643.87 o
  11   1  10      219.32     -374.49    652.83 o
 -19   2  10      949.25      686.27    905.47 o
 -18   2  10     3509.11     3448.69   1011.79 o
 -17   2  10      312.74      478.42    869.04 o
 -16   2  10     1974.38     2069.57    926.98 o
 -15   2  10     3217.42     3083.15    899.50 o
 -14   2  10     3296.19     5568.43   1020.75 o
 -13   2  10     3698.00     4529.76    974.76 o
 -12   2  10     4591.67     7567.52   1011.19 o
 -11   2  10      538.63     1218.45    730.47 o
 -10   2  10    10598.36    14062.92   1174.25 o
  -9   2  10     4283.78     7153.01    869.64 o
  -8   2  10    10187.96    16415.60   1073.91 o
  -7   2  10     1434.61     2546.79    657.01 o
  -6   2  10     6912.78     5931.22   2996.25 o
  -5   2  10     3746.22     3469.16   2196.19 o
  -4   2  10    12196.57    12118.99   5671.46 o
  -3   2  10     1134.31     1344.79    615.50 o
  -2   2  10     6291.06     7507.30   2286.98 o
  -1   2  10     2211.18     2791.69    816.18 o
   0   2  10    46940.05    49323.38   6010.71 o
   1   2  10     3639.52     3842.58    300.85 o
   2   2  10     4864.31     5068.24    278.33 o
   3   2  10     2007.72     2163.94    538.15 o
   4   2  10     1114.75     1175.44    538.15 o
   5   2  10      253.69      299.24    512.46 o
   6   2  10     1300.34     1306.25    593.10 o
   7   2  10     1881.28     1926.82    655.81 o
   8   2  10     1572.83     1535.60    680.90 o
   9   2  10      193.42        8.36    632.52 o
  10   2  10      137.05      -92.58    651.03 o
  11   2  10      448.05      247.87    722.11 o
 -19   3  10     1844.29      858.89    995.07 o
 -18   3  10     1783.06     2911.13   1051.21 o
 -17   3  10     1245.56     2064.19    903.68 o
 -16   3  10     1594.85      685.08    861.28 o
 -15   3  10     2126.84     2446.45    888.75 o
 -14   3  10     2043.38     2384.33    860.08 o
 -13   3  10     2197.68     2933.83    863.07 o
 -12   3  10     9473.33    13162.82   1183.81 o
 -11   3  10     2800.59     5192.14    878.60 o
 -10   3  10     2269.70     3836.92    797.96 o
  -9   3  10     2751.27     4012.52    766.91 o
  -8   3  10     2045.09     3198.43    752.57 o
  -7   3  10     1549.41     3160.80    710.16 o
  -6   3  10     8228.28    14923.60    970.58 o
  -5   3  10     9744.91     9168.88   4544.09 o
  -4   3  10    12810.40    12241.86   5372.52 o
  -3   3  10     2210.25     4177.36    633.12 o
  -2   3  10    10649.80    13870.25   3652.06 o
  -1   3  10     4599.81     6222.09   1413.46 o
   0   3  10     3127.95     5319.27    941.31 o
   1   3  10      718.72      893.86    332.18 o
   2   3  10     5028.52     7098.65    746.00 o
   3   3  10     3900.51     5785.84    716.73 o
   4   3  10     4805.38     6649.50    770.49 o
   5   3  10     1867.94     2852.60    665.97 o
   6   3  10      934.90      510.67    602.06 o
   7   3  10      302.28      727.49    640.28 o
   8   3  10       72.32      496.34    674.92 o
   9   3  10      737.38      460.50    715.54 o
  10   3  10      116.37      292.07    726.89 o
 -18   4  10     2321.35     2844.84   1118.70 o
 -17   4  10      809.85     1001.64    938.92 o
 -16   4  10     1820.35     2248.16   1025.53 o
 -15   4  10     1282.67     1830.66    962.81 o
 -14   4  10      898.58      738.24    870.23 o
 -13   4  10     3388.07     4747.17    932.95 o
 -12   4  10     1567.88     1895.76    772.28 o
 -11   4  10     2600.18     3644.59    809.31 o
 -10   4  10     2245.46     2592.79    719.12 o
  -9   4  10     6414.95     8967.54    959.23 o
  -8   4  10     8119.48    12927.49   1058.38 o
  -7   4  10      603.72      561.44    572.19 o
  -6   4  10     4179.29     5682.51    759.74 o
  -5   4  10     2186.84     2300.41   1334.02 o
  -4   4  10     6356.55     7444.28   1666.71 o
  -3   4  10      623.77      773.56    304.58 o
  -2   4  10     2653.94     4993.84    685.08 o
  -1   4  10     2620.29     4496.91    649.24 o
   0   4  10     6919.17    12988.42    826.63 o
   1   4  10     4322.69     8205.41    732.26 o
   7   4  10     3154.00     5443.59    880.39 o
   8   4  10      996.55      953.85    749.58 o
   9   4  10      334.56       42.41    760.34 o
 -17   5  10      272.20      971.17    954.45 o
 -16   5  10      542.40      381.66    871.43 o
 -15   5  10     2623.17     2783.91    973.56 o
 -14   5  10     1009.24     1560.09    877.40 o
 -13   5  10      979.09     1192.76    794.38 o
 -12   5  10     2747.15     3222.91    912.04 o
 -11   5  10     1398.81     1389.27    723.90 o
 -10   5  10      381.30      573.39    657.60 o
  -9   5  10     1993.92     3053.88    729.87 o
  -8   5  10     1171.56     1463.33    647.45 o
  -7   5  10     2309.88     2881.27    670.15 o
  -6   5  10     2009.61     3435.54    665.37 o
  -5   5  10    12604.87    18216.99   1026.72 o
  -4   5  10     1105.51     1776.31    608.03 o
  -3   5  10      761.55      904.28    561.44 o
  -2   5  10     2731.52     4691.62    656.41 o
  -1   5  10     1371.61     2617.27    573.98 o
   0   5  10     1094.04     2175.29    566.82 o
   1   5  10      670.09      355.98    545.32 o
 -15   6  10      668.72      408.54    961.62 o
 -14   6  10      608.97      590.11    906.07 o
 -13   6  10     2068.12     2743.90    898.31 o
 -12   6  10      358.29      885.76    789.00 o
 -11   6  10     2902.02     3304.14    854.11 o
 -10   6  10      441.01      419.89    762.13 o
  -9   6  10     2577.64     3509.61    852.91 o
  -8   6  10     2066.53     2647.14    742.42 o
  -7   6  10      441.91      152.90    604.45 o
  -6   6  10     1074.41     1206.50    625.95 o
  -5   6  10      858.62     1327.15    668.35 o
  -4   6  10     1301.71     2111.98    670.15 o
  -3   6  10      171.97       14.33    559.65 o
  -2   6  10      326.76      140.96    552.48 o
  -1   6  10     2147.40     3382.39    657.60 o
   0   6  10      178.88     -234.73    572.79 o
 -13   7  10      628.07       72.27    856.50 o
 -12   7  10      748.20      603.25    907.86 o
 -11   7  10     1865.99     2423.16    898.31 o
 -10   7  10      187.79      605.04    766.91 o
  -9   7  10      593.66      560.25    751.38 o
  -8   7  10      306.13     -499.32    729.87 o
  -7   7  10     2152.69     2250.54    762.72 o
  -6   7  10      448.11      732.26    683.88 o
  -5   7  10     5270.97     7158.38    947.88 o
  -4   7  10      214.49      244.88    677.31 o
  -3   7  10     1851.73     2734.94    741.22 o
  -2   7  10      596.95      903.68    655.81 o
  -1   7  10      337.28     -311.18    636.10 o
   0   7  10      284.61      -56.74    642.07 o
  -9   8  10      613.93     1112.73    855.30 o
  -8   8  10      219.74       75.85    832.61 o
  -7   8  10      993.26      998.65    872.03 o
  -6   8  10      154.90      -76.45    787.21 o
  -5   8  10     1045.53     1303.26    826.04 o
  -4   8  10       21.94     -202.48    742.42 o
  -3   8  10      468.24      716.73    757.35 o
  -2   8  10      207.78      225.77    720.91 o
  -1   8  10     1503.81     1672.38    828.43 o
  -8  -8  11       43.07       62.19    414.08 o
  -7  -8  11     2612.87     2231.40    487.81 o
  -6  -8  11      195.72       14.57    434.82 o
  -5  -8  11      532.82      321.39    409.22 o
  -4  -8  11      207.51      149.22    388.62 o
  -3  -8  11     2438.60     1934.27    462.23 o
  -2  -8  11       87.85      209.35    395.44 o
  -1  -8  11      195.50     -137.30    392.78 o
 -12  -7  11      268.27      413.95    430.22 o
 -11  -7  11     4708.69     4633.68    563.92 o
 -10  -7  11      530.28      474.07    404.20 o
  -9  -7  11     1174.69     1213.50    404.47 o
  -8  -7  11      665.48      531.34    357.24 o
  -7  -7  11     1309.57     1452.52    403.26 o
  -6  -7  11      345.95      332.92    345.14 o
  -5  -7  11     3548.94     2618.43    408.98 o
  -4  -7  11      756.17      488.46    347.59 o
  -3  -7  11     2473.50     1684.59    401.19 o
  -2  -7  11      112.10      153.64    337.34 o
  -1  -7  11      734.91      472.57    367.39 o
   0  -7  11      325.13      367.67    375.59 o
   1  -7  11     2402.04     1982.59    463.83 o
   2  -7  11       57.76       58.99    413.32 o
   3  -7  11      655.34      416.83    444.73 o
 -15  -6  11      406.75      210.27    470.64 o
 -14  -6  11      292.60      514.07    451.40 o
 -13  -6  11     1015.03     1230.10    456.45 o
 -12  -6  11      372.16      450.60    381.63 o
 -11  -6  11      591.05      720.97    385.29 o
 -10  -6  11     1275.42     1014.32    382.86 o
  -9  -6  11     7109.76     5794.46    515.91 o
  -8  -6  11      753.74      782.28    319.10 o
  -7  -6  11     5012.52     3787.18    429.47 o
  -6  -6  11     1666.11     1287.14    318.12 o
  -5  -6  11     2254.45     1607.18    342.45 o
  -4  -6  11      440.92      193.67    289.06 o
  -3  -6  11     2743.89     1996.75    344.96 o
  -2  -6  11      916.86      796.60    327.94 o
  -1  -6  11     1108.18      713.58    376.29 o
   0  -6  11      790.60      811.91    348.29 o
   1  -6  11     4028.33     3556.25    456.75 o
   2  -6  11     1148.05     1015.52    385.17 o
   3  -6  11      930.80      647.78    385.59 o
   4  -6  11      335.90     -330.29    545.32 o
   5  -6  11      363.02      388.83    595.49 o
 -17  -5  11      170.09      252.20    487.68 o
 -16  -5  11      352.86      781.60    686.57 o
 -15  -5  11      927.24     1333.63    477.74 o
 -14  -5  11      615.86      932.02    433.62 o
 -13  -5  11      384.85      596.14    573.09 o
 -12  -5  11     1519.44     1383.24    392.15 o
 -11  -5  11     3717.76     3186.82    440.26 o
 -10  -5  11     3140.24     2568.66    388.23 o
  -9  -5  11     2611.66     1834.11    344.07 o
  -8  -5  11     2105.56     1820.04    340.35 o
  -7  -5  11      933.04      681.86    264.98 o
  -6  -5  11     1748.68     1339.65    307.39 o
  -5  -5  11     8994.61     6736.07    731.07 o
  -4  -5  11     2207.52     1711.46    315.25 o
  -3  -5  11     5141.39     4056.78    382.54 o
  -2  -5  11      203.93      196.22    259.10 o
  -1  -5  11      834.91      743.44    273.42 o
   0  -5  11      468.87      294.35    263.73 o
   1  -5  11     3750.79     2902.98    385.70 o
   2  -5  11      132.01      175.50    291.13 o
   3  -5  11     1499.10     1074.12    335.52 o
   4  -5  11     1689.77     1115.47    366.71 o
   5  -5  11     2478.67     1827.67    642.67 o
   6  -5  11      897.22      439.00    630.73 o
   7  -5  11      603.61      479.61    711.36 o
 -18  -4  11      433.35     2063.00    986.70 o
 -17  -4  11     1402.60     2035.69    525.31 o
 -16  -4  11     1810.76     2206.02    691.35 o
 -15  -4  11      407.31      622.91    436.87 o
 -14  -4  11      367.53      629.57    482.00 o
 -13  -4  11      554.49      493.70    383.82 o
 -12  -4  11     1390.31     1093.94    359.90 o
 -11  -4  11     1033.48      868.63    315.92 o
 -10  -4  11     4541.78     3256.20    591.60 o
  -9  -4  11     6824.00     4891.61   1209.49 o
  -8  -4  11     2226.55     1577.16    299.86 o
  -7  -4  11     2942.25     1185.00    440.19 o
  -6  -4  11     6296.24     4187.45    466.47 o
  -5  -4  11     4698.61     3314.23    585.93 o
  -4  -4  11      204.54      132.29    228.02 o
  -3  -4  11     2887.75     1729.06    276.10 o
  -2  -4  11     3454.13     2521.58    307.84 o
  -1  -4  11     4672.51     3673.58    344.80 o
   0  -4  11      951.85      848.02    250.20 o
   1  -4  11     4761.13     4401.35    386.59 o
   2  -4  11     4336.47     3332.42    350.47 o
   3  -4  11      905.03      605.02    292.99 o
   4  -4  11      761.78      690.61    323.76 o
   5  -4  11      547.84      791.99    572.19 o
   6  -4  11     3517.60     3821.39    777.06 o
   7  -4  11     1297.83     1370.16    725.69 o
   8  -4  11     1024.12     1859.33    815.28 o
 -19  -3  11      575.32      906.07    840.97 o
 -18  -3  11      475.03      946.69    916.22 o
 -17  -3  11      614.07      743.61   1061.36 o
 -16  -3  11      880.05      301.52    964.90 o
 -15  -3  11      392.93     -327.25   1512.31 o
 -14  -3  11     2984.42     2620.83   1367.17 o
 -13  -3  11      515.07      400.52    660.89 o
 -12  -3  11     2970.27     2717.96    411.05 o
 -11  -3  11     2564.72     2506.78    374.39 o
 -10  -3  11     7209.41     5860.17    420.65 o
  -9  -3  11     2992.08     2347.90    614.60 o
  -8  -3  11     3801.36     3356.76    337.54 o
  -7  -3  11     3288.87     2380.21    296.98 o
  -6  -3  11     5346.27     4364.14    650.14 o
  -5  -3  11     7230.79     5562.91    358.88 o
  -4  -3  11     4592.16     4083.27    320.44 o
  -3  -3  11     3168.27     2570.21    293.01 o
  -2  -3  11      707.30      532.25    230.59 o
  -1  -3  11      767.52      636.54    227.49 o
   0  -3  11      821.57      720.12    246.10 o
   1  -3  11     1096.89      494.57    242.89 o
   2  -3  11      494.69      450.33    233.68 o
   3  -3  11     3174.01     2935.74    341.24 o
   4  -3  11     3422.53     2938.93    717.93 o
   5  -3  11     2413.25     2200.06    591.60 o
   6  -3  11     1593.66     1549.34    691.65 o
   7  -3  11      919.78     1012.39    739.43 o
   8  -3  11     2753.35     4078.22    912.64 o
   9  -3  11      507.93      450.35    783.03 o
 -19  -2  11      266.91     -256.23    622.96 o
 -18  -2  11      329.86        2.39    628.34 o
 -17  -2  11      769.04      563.23    775.86 o
 -16  -2  11     1797.37     1790.04    977.74 o
 -15  -2  11      290.29      207.48    349.25 o
 -14  -2  11     2309.33     2471.72    414.07 o
 -13  -2  11     1101.36     1741.83    356.37 o
 -12  -2  11     2038.68     1917.48    343.50 o
 -11  -2  11     1034.14      969.00    277.80 o
 -10  -2  11    18878.56    17114.59   1023.44 o
  -9  -2  11     1390.70     1152.17    268.77 o
  -8  -2  11     1052.07      858.30    241.51 o
  -7  -2  11     1079.25      694.03    211.92 o
  -6  -2  11     7433.81     6022.42    773.77 o
  -5  -2  11     3402.06     2920.32    575.18 o
  -4  -2  11     2483.15     2258.54    259.46 o
  -3  -2  11     3379.31     2962.01    275.17 o
  -2  -2  11     4830.24     4012.01    301.49 o
  -1  -2  11     4315.37     3712.10    363.74 o
   0  -2  11      521.24      374.76    205.96 o
   1  -2  11     1410.10     1399.64    260.19 o
   2  -2  11     4893.58     3703.13    419.29 o
   3  -2  11      517.40      711.29    243.71 o
   4  -2  11     1929.24     1598.67    576.37 o
   5  -2  11      892.77      606.48    327.31 o
   6  -2  11     3265.86     5211.25    819.47 o
   7  -2  11     1111.27     1600.71    639.09 o
   8  -2  11     1811.75     2811.39    734.06 o
   9  -2  11      734.56     1233.38    793.19 o
  10  -2  11     1448.85     1522.46    848.73 o
 -20  -1  11      524.47      752.57    639.69 o
 -19  -1  11      901.96      -50.77    614.00 o
 -18  -1  11      853.11      541.73    666.56 o
 -17  -1  11      830.84      246.68    637.89 o
 -16  -1  11     1494.34     1515.89    815.88 o
 -15  -1  11      734.73      603.85    800.35 o
 -14  -1  11     9017.26     9397.01    688.96 o
 -13  -1  11      686.18      628.81    285.70 o
 -12  -1  11     2942.44     3343.73    352.84 o
 -11  -1  11     1682.78     1639.25    274.30 o
 -10  -1  11     7255.34     6139.55    454.83 o
  -9  -1  11     2010.13     1731.15    248.88 o
  -8  -1  11     2725.94     2232.72    253.64 o
  -7  -1  11     1856.81     1461.16    228.50 o
  -6  -1  11     9146.37     7969.36    451.24 o
  -5  -1  11     1693.78     1653.91    232.67 o
  -4  -1  11     6127.26     4887.34    580.26 o
  -3  -1  11     1981.83     1478.84    648.05 o
  -2  -1  11     1366.04     1419.28    450.35 o
  -1  -1  11      462.26      296.15    203.14 o
   0  -1  11     1669.48     1539.81    245.04 o
   1  -1  11      741.58      662.66    217.33 o
   2  -1  11      966.65      776.24    218.59 o
   3  -1  11     1872.85     1893.34    499.92 o
   4  -1  11     3867.66     3778.10   1363.89 o
   5  -1  11      770.08     1334.92    516.65 o
   6  -1  11      935.95      650.44    596.68 o
   7  -1  11      427.17      294.46    614.00 o
   8  -1  11     9033.93    14457.72   1153.94 o
   9  -1  11      333.40     -275.35    671.94 o
  10  -1  11      586.23      673.73    751.97 o
 -20   0  11      762.97      -81.83    662.98 o
 -19   0  11      426.53      500.52    702.40 o
 -18   0  11      209.50      170.22    625.35 o
 -17   0  11      568.76      299.83    676.72 o
 -16   0  11      341.17      687.47    722.11 o
 -15   0  11      149.49      222.19    704.79 o
 -14   0  11     4400.29     4259.79    888.75 o
 -13   0  11     1811.46     2355.20    331.76 o
 -12   0  11     2085.22     2306.37    295.71 o
 -11   0  11     1261.34     1390.13    241.98 o
 -10   0  11    30739.34    28773.16   2559.93 o
  -9   0  11      596.74      790.64    253.54 o
  -8   0  11      527.14      500.60    184.26 o
  -7   0  11     2086.17     1453.14    300.43 o
  -6   0  11     4483.92     3730.86    258.76 o
  -5   0  11     1184.02      805.63    342.24 o
  -4   0  11     6427.32     4346.75   1165.29 o
  -3   0  11     1055.35      865.55    208.36 o
  -2   0  11     4375.10     4659.97    451.54 o
  -1   0  11      207.47      -63.77    193.54 o
   0   0  11      246.92      372.50    201.11 o
   1   0  11      277.79      137.46    190.32 o
   2   0  11     2543.30     2115.46    929.96 o
   3   0  11      936.34      551.14    264.30 o
   4   0  11     2518.40     2527.08    610.42 o
   5   0  11     1823.64     3010.88    652.23 o
   6   0  11      210.05      912.04    590.71 o
   7   0  11     1084.11     1705.23    670.15 o
   8   0  11     2052.58     2322.82    662.38 o
   9   0  11      595.80      846.34    716.73 o
  10   0  11     2387.65     2449.44    728.68 o
 -20   1  11      500.11      796.77    807.52 o
 -19   1  11      929.06     1073.31    827.83 o
 -18   1  11      849.23     -186.95    805.13 o
 -17   1  11      784.93      597.28    783.03 o
 -16   1  11     1505.38     2152.59    906.67 o
 -15   1  11      762.55      637.89    820.06 o
 -14   1  11     8982.93    10820.29   1298.48 o
 -13   1  11      676.24     1297.29    848.73 o
 -12   1  11     2847.95     4001.17    896.51 o
 -11   1  11     1683.53     2193.58    400.77 o
 -10   1  11     7252.23     7752.79   1595.63 o
  -9   1  11     2009.75     2305.09    559.35 o
  -8   1  11     2637.75     2580.31    911.15 o
  -7   1  11     1923.63     1799.66    493.05 o
  -6   1  11     9238.11     8624.71   3428.08 o
  -5   1  11     1729.31     1704.33    447.66 o
  -4   1  11     6034.21     5260.42   1199.63 o
  -3   1  11     1992.12     1151.61    226.96 o
  -2   1  11     1395.89     1438.84    389.43 o
  -1   1  11      456.46      643.64    218.05 o
   0   1  11     1613.62     1838.45    253.86 o
   1   1  11      800.25      880.86    220.05 o
   2   1  11      975.66      722.81    199.53 o
   3   1  11     1911.34     2372.39    555.47 o
   4   1  11     3794.30     5496.75    687.47 o
   5   1  11      713.09      771.68    528.59 o
   6   1  11      940.87     1046.43    575.18 o
   7   1  11      396.87     -197.70    551.29 o
   8   1  11     9022.29    10868.67   1011.79 o
   9   1  11      328.14      533.97    575.18 o
  10   1  11      624.42      277.14    604.45 o
 -19   2  11      300.44      463.49    823.65 o
 -18   2  11      356.76     -342.84    790.20 o
 -17   2  11      816.31      719.12    840.37 o
 -16   2  11     1789.39     1837.83    972.37 o
 -15   2  11      297.80     -251.45    837.98 o
 -14   2  11     2293.23     3121.38    958.03 o
 -13   2  11     1067.60     2120.94    812.90 o
 -12   2  11     2049.40     3034.17    903.68 o
 -11   2  11      981.88     1633.56    750.18 o
 -10   2  11    19234.79    27557.83   1412.56 o
  -9   2  11     1350.78     1876.65    714.94 o
  -8   2  11     1034.03     2139.45    700.61 o
  -7   2  11     1120.47      958.00    590.11 o
  -6   2  11     7561.18     6528.49   3572.62 o
  -5   2  11     3357.01     3066.38   2474.82 o
  -4   2  11     2437.94     2519.64   1160.21 o
  -3   2  11     3394.58     4279.38   1234.57 o
  -2   2  11     4872.01     4875.46   1822.30 o
  -1   2  11     4306.79     5274.21   1047.03 o
   0   2  11      511.35      518.34    251.67 o
   1   2  11     1391.80     1610.09    252.58 o
   2   2  11     4800.55     3689.99    578.17 o
   3   2  11      455.73      882.18    481.41 o
   4   2  11     1959.25     1512.91    527.99 o
   5   2  11      898.34      587.72    538.75 o
   6   2  11     3346.03     4340.42    734.06 o
   7   2  11     1127.35     1761.37    676.12 o
   8   2  11     1739.09     1842.01    716.73 o
   9   2  11      797.20      805.73    687.47 o
  10   2  11     1484.98     1199.93    760.93 o
 -19   3  11      578.84      543.52    995.07 o
 -18   3  11      436.86     -229.95    922.20 o
 -17   3  11      529.28      376.29    855.30 o
 -16   3  11      890.65     1553.52    967.59 o
 -15   3  11      356.83      864.86    843.95 o
 -14   3  11     3006.43     3543.05   1004.02 o
 -13   3  11      496.25       26.28    732.26 o
 -12   3  11     2741.24     3319.08    846.34 o
 -11   3  11     2584.67     3597.41    862.47 o
 -10   3  11     7144.92    10240.34   1091.23 o
  -9   3  11     2914.39     4247.84    814.69 o
  -8   3  11     3670.74     6447.02    857.09 o
  -7   3  11     3313.53     5684.30    810.51 o
  -6   3  11     5414.81     4778.27   2723.59 o
  -5   3  11     7304.62     7052.82   3934.57 o
  -4   3  11     4467.76     5028.46   2264.28 o
  -3   3  11     3216.45     4198.09   1188.29 o
  -2   3  11      759.83      457.02    295.97 o
  -1   3  11      804.41     1329.39    330.04 o
   0   3  11      791.89     1148.29    541.43 o
   1   3  11     1069.49     1060.83    302.74 o
   2   3  11      495.33      768.70    465.28 o
   3   3  11     3185.44     4058.51    639.09 o
   4   3  11     3344.24     3690.58    707.77 o
   5   3  11     2377.71     2842.45    686.87 o
   6   3  11     1607.27     2014.02    694.63 o
   7   3  11      910.41      986.70    679.11 o
   8   3  11     2739.20     2298.33    750.78 o
   9   3  11      502.87      397.19    704.79 o
 -18   4  11      457.97      925.78   1048.22 o
 -17   4  11     1487.21     2107.80    992.68 o
 -16   4  11     1830.61     2141.24    970.58 o
 -15   4  11      400.05      -93.18    843.95 o
 -14   4  11      359.58      159.47    818.27 o
 -13   4  11      573.86     1505.74    821.85 o
 -12   4  11     1413.30     2644.15    836.19 o
 -11   4  11      958.00     1409.58    732.26 o
 -10   4  11     4747.19     7148.23    937.13 o
  -9   4  11     6769.60     8655.76    990.88 o
  -8   4  11     2176.40     3178.12    800.35 o
  -7   4  11     3040.98     4624.73    809.91 o
  -6   4  11     6410.71    10587.36    949.08 o
  -5   4  11     4696.42     4834.55   2716.42 o
  -4   4  11      202.44      159.02    393.91 o
  -3   4  11     2842.78     3649.30    981.93 o
  -2   4  11     3436.80     5029.40    981.63 o
  -1   4  11     4715.46     7339.21   1170.37 o
   0   4  11      937.42     1292.52    377.49 o
   1   4  11     4715.49     7366.83    701.20 o
   2   4  11     4331.98     4523.19    692.25 o
   3   4  11      900.80     1258.47    578.76 o
   4   4  11      761.76      424.07    641.48 o
   5   4  11      528.92      198.89    662.98 o
   6   4  11     3592.74     6068.95    894.72 o
   7   4  11     1321.61     1355.22    708.97 o
   8   4  11     1012.66     1527.24    770.49 o
 -17   5  11      132.15      -92.58    947.88 o
 -16   5  11      357.62      562.04    916.82 o
 -15   5  11      904.30     1299.08    934.74 o
 -14   5  11      638.45     1417.94    878.00 o
 -13   5  11      375.35      206.06    797.37 o
 -12   5  11     1392.85     2300.12    915.63 o
 -11   5  11     3746.92     5180.20    994.47 o
 -10   5  11     3079.49     4013.71    842.76 o
  -9   5  11     2550.28     3676.85    787.21 o
  -8   5  11     2076.02     2293.55    712.55 o
  -7   5  11      952.76     1214.27    645.06 o
  -6   5  11     1705.39     2862.16    698.22 o
  -5   5  11     8918.94    13796.53   1039.86 o
  -4   5  11     2156.73     3203.80    706.58 o
  -3   5  11     5238.89     8229.90    873.82 o
  -2   5  11      216.53      759.74    611.02 o
  -1   5  11      858.86      821.85    614.00 o
   0   5  11      478.14     1118.10    627.74 o
   7   5  11      589.68      886.36    748.39 o
 -15   6  11      409.39     -281.32    978.94 o
 -14   6  11      310.56       91.98    857.09 o
 -13   6  11     1017.91     1206.50    872.03 o
 -12   6  11      379.98     -212.03    771.68 o
 -11   6  11      558.43      381.66    764.52 o
 -10   6  11     1300.45     1383.30    792.59 o
  -9   6  11     6994.65     8707.72   1074.50 o
  -8   6  11      790.20      630.73    753.17 o
  -7   6  11     5079.02     6248.73    925.78 o
  -6   6  11     1684.49     2423.76    778.85 o
  -5   6  11     2264.84     3310.12    786.02 o
  -4   6  11      453.49      535.76    659.99 o
  -3   6  11     2707.60     4091.95    757.95 o
  -2   6  11      926.03     1090.03    646.26 o
  -1   6  11     1170.02     1837.23    686.87 o
 -12   7  11      270.45      246.08    874.42 o
 -11   7  11     4665.86     6010.41   1081.07 o
 -10   7  11      516.07      366.73    809.31 o
  -9   7  11     1165.28     1275.79    809.91 o
  -8   7  11      686.80      796.77    849.33 o
  -7   7  11     1343.66     1700.45    858.89 o
  -6   7  11      297.54      157.68    757.95 o
  -5   7  11     3439.03     4901.86    912.04 o
  -4   7  11      748.32      786.02    750.18 o
  -3   7  11     2536.82     4066.87    826.04 o
  -2   7  11       92.67     -693.44    693.44 o
  -1   7  11      731.04     1010.00    736.44 o
  -8   8  11       37.11      752.57    912.64 o
  -7   8  11     2641.98     3865.59   1027.32 o
  -6   8  11      196.86      603.25    806.33 o
  -5   8  11      555.66      -81.83    832.01 o
  -4   8  11      232.95      760.93    814.09 o
  -3   8  11     2473.84     3671.47    954.45 o
  -2   8  11       86.59     -669.55    795.57 o
 -12  -7  12      933.48     1241.53    538.15 o
 -11  -7  12     1022.40      781.06    447.04 o
 -10  -7  12      724.40     1115.26    441.30 o
  -9  -7  12      688.81      518.03    388.75 o
  -8  -7  12      390.89      343.10    384.24 o
  -7  -7  12      578.83      157.57    360.16 o
  -6  -7  12      309.20      177.14    325.73 o
  -5  -7  12      229.08       86.13    345.61 o
  -4  -7  12      210.70      447.08    364.87 o
  -3  -7  12     1596.26      978.87    400.13 o
  -2  -7  12      370.18      316.85    389.39 o
  -1  -7  12     2878.15     2422.08    477.43 o
   0  -7  12       73.93      -74.82    379.20 o
   1  -7  12      651.99      655.69    431.80 o
   2  -7  12      177.77      -11.88    447.96 o
 -15  -6  12      399.56      803.38    497.49 o
 -14  -6  12     1553.81     1503.20    795.28 o
 -13  -6  12      412.29      316.02    421.46 o
 -12  -6  12      646.52      251.31    383.57 o
 -11  -6  12      600.89      670.18    400.53 o
 -10  -6  12      863.25      712.18    343.84 o
  -9  -6  12     2855.13     2633.81    425.09 o
  -8  -6  12      675.54      209.33    323.21 o
  -7  -6  12     1674.10      958.42    503.21 o
  -6  -6  12      966.19      861.83    342.72 o
  -5  -6  12     2720.66     1982.96    375.23 o
  -4  -6  12     1097.40      972.40    342.27 o
  -3  -6  12     1167.92     1043.20    347.01 o
  -2  -6  12      138.65      -75.11    292.76 o
  -1  -6  12     3410.28     2891.68    499.92 o
   0  -6  12      737.64      843.69    361.56 o
   1  -6  12     1360.45     1320.25    459.90 o
   2  -6  12       19.16      -77.46    343.73 o
   3  -6  12     1077.99     1018.91    423.57 o
   4  -6  12       54.43       10.15    581.75 o
 -16  -5  12     2080.41     3004.44   1518.88 o
 -15  -5  12     1089.20     1108.68   1118.40 o
 -14  -5  12      542.72     1258.62    567.12 o
 -13  -5  12     2544.66     2412.81    475.58 o
 -12  -5  12     1726.21     1354.49    398.04 o
 -11  -5  12     2178.63     2072.06    401.48 o
 -10  -5  12     3672.86     2884.09    449.15 o
  -9  -5  12     1210.97      692.15    376.88 o
  -8  -5  12     1095.62      832.56    306.20 o
  -7  -5  12     1198.30      548.45    288.90 o
  -6  -5  12     2823.87     2012.52    341.45 o
  -5  -5  12      607.14      456.18    282.45 o
  -4  -5  12     2307.51     1590.42    306.64 o
  -3  -5  12     4445.82     2616.40    353.49 o
  -2  -5  12     1625.56     1204.85    387.04 o
  -1  -5  12     4211.62     3281.65    375.62 o
   0  -5  12      844.48      929.71    322.92 o
   1  -5  12      405.32      384.61    325.34 o
   2  -5  12      228.61       75.37    300.19 o
   3  -5  12     1181.37      402.09    319.85 o
   4  -5  12      365.23       55.47    349.97 o
   5  -5  12     1005.62      546.51    623.56 o
   6  -5  12      194.72      277.14    673.13 o
 -18  -4  12     1604.33     2172.33   1158.42 o
 -17  -4  12     1656.22     1718.66    533.21 o
 -16  -4  12     1855.17     3118.99   1029.11 o
 -15  -4  12     1484.55     1066.12    455.61 o
 -14  -4  12     5553.25     4694.48    731.96 o
 -13  -4  12      447.09      102.04    673.13 o
 -12  -4  12     2065.79     1475.07    382.73 o
 -11  -4  12     1073.26      733.99    330.92 o
 -10  -4  12     4118.29     3244.23    390.91 o
  -9  -4  12     3702.43     2862.81    361.53 o
  -8  -4  12     2272.43     1690.99    346.72 o
  -7  -4  12     2822.86     1977.59    312.81 o
  -6  -4  12     1477.59     1484.33    292.11 o
  -5  -4  12     3152.31     2138.46    307.06 o
  -4  -4  12     3071.84     1953.70    474.84 o
  -3  -4  12     1470.52     1518.51    299.35 o
  -2  -4  12     1043.74      820.49    255.58 o
  -1  -4  12     4243.20     3631.99    363.11 o
   0  -4  12     4804.00     3237.82    359.00 o
   1  -4  12     1066.94      452.73    285.37 o
   2  -4  12      167.81      -38.95    261.64 o
   3  -4  12      859.69      739.74    320.65 o
   4  -4  12      206.10      160.55    302.46 o
   5  -4  12     1296.37     2433.31    698.22 o
   6  -4  12      317.18      354.19    626.54 o
   7  -4  12      386.42      330.29    677.91 o
 -19  -3  12     1162.95     1076.89    879.79 o
 -18  -3  12       39.93     -317.15    884.57 o
 -17  -3  12     1224.17     -202.38    959.53 o
 -16  -3  12     4834.64     5012.61    589.98 o
 -15  -3  12     1465.33     1412.41    463.54 o
 -14  -3  12     3891.98     3616.70    482.26 o
 -13  -3  12     1867.09     1864.32    415.62 o
 -12  -3  12     1876.13     2012.95    373.30 o
 -11  -3  12     1381.27     1655.84    505.00 o
 -10  -3  12     9465.31     8969.98    747.79 o
  -9  -3  12     1866.74     1682.11    373.30 o
  -8  -3  12     2259.71     1472.85    287.17 o
  -7  -3  12     1055.08      840.73    255.66 o
  -6  -3  12     8395.73     7800.01    713.15 o
  -5  -3  12     2185.65     1823.81    281.07 o
  -4  -3  12    13239.28    10901.69    467.83 o
  -3  -3  12     4091.37     3554.16    331.49 o
  -2  -3  12     3914.49     2505.12    305.37 o
  -1  -3  12     1593.12     1215.62    267.81 o
   0  -3  12     1118.17      901.08    270.90 o
   1  -3  12      737.28      609.30    278.35 o
   2  -3  12     1616.39     1056.66    283.96 o
   3  -3  12     1109.97     1005.24    345.53 o
   4  -3  12     1887.36     1668.33    422.28 o
   5  -3  12      413.10      564.83    317.65 o
   6  -3  12      395.92      539.34    689.26 o
   7  -3  12      163.06       91.98    721.51 o
   8  -3  12      251.32     -114.08    765.11 o
 -19  -2  12      206.61     -234.73    683.88 o
 -18  -2  12     5261.54     3666.69    953.26 o
 -17  -2  12     1348.94     1335.51    827.83 o
 -16  -2  12     4467.07     5082.21    557.22 o
 -15  -2  12     1814.09     2131.38    425.05 o
 -14  -2  12     6574.06     6346.42    593.69 o
 -13  -2  12     1903.88     1990.62    596.98 o
 -12  -2  12     3091.26     2384.17    341.29 o
 -11  -2  12      924.87      582.33    280.27 o
 -10  -2  12     3671.37     3539.63    371.51 o
  -9  -2  12     3882.90     3119.30    625.35 o
  -8  -2  12    19731.55    17445.11   3535.29 o
  -7  -2  12     1401.22     1382.05    250.57 o
  -6  -2  12     2022.49     1843.20    487.38 o
  -5  -2  12      737.87      624.53    225.73 o
  -4  -2  12     5847.12     5496.75    552.48 o
  -3  -2  12     1104.21      984.99    239.28 o
  -2  -2  12     5669.12     4854.25    355.38 o
  -1  -2  12     1618.97     1291.29    258.43 o
   0  -2  12     9334.43     7636.48    402.30 o
   1  -2  12      726.89      930.08    266.84 o
   2  -2  12      713.64      627.66    427.35 o
   3  -2  12      199.65       60.92    241.23 o
   4  -2  12      260.03      298.02    291.47 o
   5  -2  12      434.55     1362.99    625.35 o
   6  -2  12       68.54      525.01    645.66 o
   7  -2  12      650.69     1443.02    654.02 o
   8  -2  12      532.22     1351.64    680.30 o
   9  -2  12      602.62     1045.24    814.69 o
 -20  -1  12     6387.62     4071.65    855.30 o
 -19  -1  12     1630.69     1686.71    746.00 o
 -18  -1  12      629.63      313.57    694.63 o
 -17  -1  12     2206.04     2192.61    780.64 o
 -16  -1  12     6340.26     5503.92    980.73 o
 -15  -1  12      442.38      463.20    338.44 o
 -14  -1  12    11065.98    11068.05    535.04 o
 -13  -1  12     1258.06     1517.96    323.74 o
 -12  -1  12     4619.24     4689.51    385.21 o
 -11  -1  12      499.51      237.93    228.24 o
 -10  -1  12    11571.95    10687.00    436.34 o
  -9  -1  12     1023.13      804.92    231.09 o
  -8  -1  12     2706.93     2248.83    265.94 o
  -7  -1  12      466.62      381.08    212.06 o
  -6  -1  12     2634.19     2274.32    267.89 o
  -5  -1  12     1428.49     1081.39    315.36 o
  -4  -1  12    28689.00    23415.49   5571.71 o
  -3  -1  12     1819.73     1847.79    677.91 o
  -2  -1  12     1864.94     1681.94    357.77 o
  -1  -1  12      541.31      256.74    221.29 o
   0  -1  12      447.42      502.99    220.31 o
   1  -1  12      859.24      982.63    383.45 o
   2  -1  12     8236.25     7268.43   1191.27 o
   3  -1  12      384.21      620.48    347.91 o
   4  -1  12     3548.70     3706.71    670.74 o
   5  -1  12      118.71      130.21    560.25 o
   6  -1  12      129.01      -14.33    504.70 o
   7  -1  12      127.09      290.28    551.29 o
   8  -1  12      126.87        4.18    670.74 o
   9  -1  12       80.65      221.59    732.26 o
 -20   0  12      174.73      199.49    701.20 o
 -19   0  12       81.36      168.43    702.40 o
 -18   0  12     8004.90     5684.90    994.47 o
 -17   0  12      501.48      744.81    716.14 o
 -16   0  12     6232.44     5549.31   1033.89 o
 -15   0  12      649.63      262.80    716.14 o
 -14   0  12     4281.72     4560.82    932.35 o
 -13   0  12     3287.91     3383.56    357.78 o
 -12   0  12     3184.42     3052.19    311.78 o
 -11   0  12       73.61       17.02    198.68 o
 -10   0  12        9.04     -121.99    190.78 o
  -9   0  12     3618.72     3155.67    414.81 o
  -8   0  12    36392.38    33129.12   2793.77 o
  -7   0  12      122.02      107.15    173.43 o
  -6   0  12     1281.58      613.91    183.76 o
  -5   0  12      393.71      193.87    237.42 o
  -4   0  12     7193.59     7811.80    617.59 o
  -3   0  12      316.36      253.36    211.24 o
  -2   0  12     8972.83     9081.94    908.76 o
  -1   0  12      478.51      546.23    234.40 o
   0   0  12    10401.10     9801.69    408.70 o
   1   0  12     1594.53     1926.81    369.42 o
   2   0  12     1290.31      460.70    195.97 o
   3   0  12       66.44     -155.89    387.63 o
   4   0  12      108.72      -40.61    493.95 o
   5   0  12      169.50        1.79    452.14 o
   6   0  12       81.08       97.36    497.53 o
   7   0  12      444.81      648.05    654.02 o
   8   0  12      787.78      590.71    705.39 o
   9   0  12      989.08     1871.87    797.96 o
 -20   1  12     6300.43     4880.36    956.84 o
 -19   1  12     1656.17      340.45    822.45 o
 -18   1  12      599.82      453.33    773.48 o
 -17   1  12     2197.65     3154.23    997.45 o
 -16   1  12     6229.30     8402.51   1158.72 o
 -15   1  12      459.53      321.34    805.13 o
 -14   1  12    10983.88    13321.10   1309.83 o
 -13   1  12     1242.01     1216.06    773.48 o
 -12   1  12     4708.92     5866.47    984.31 o
 -11   1  12      509.35      751.16    267.28 o
 -10   1  12    11571.96    12826.26   3009.09 o
  -9   1  12     1075.98     1244.35    424.66 o
  -8   1  12     2698.85     2496.72   1129.15 o
  -7   1  12      465.83      395.04    171.42 o
  -6   1  12     2842.38     2486.84    491.56 o
  -5   1  12     1443.28     1254.51    224.80 o
  -4   1  12    29038.04    22850.29   5654.13 o
  -3   1  12     1905.81     1938.38    270.35 o
  -2   1  12     1870.64     1409.17    385.24 o
  -1   1  12      488.09      374.43    243.18 o
   0   1  12      437.39      497.28    231.93 o
   1   1  12      907.69     1440.77    278.63 o
   2   1  12     8347.05     9698.01    774.07 o
   3   1  12      442.23      381.66    415.11 o
   4   1  12     3565.04     3738.96    667.76 o
   5   1  12      118.76     -436.61    530.38 o
   6   1  12      129.67     -244.88    535.16 o
   7   1  12      139.89     -554.27    554.27 o
   8   1  12      134.03     -628.34    628.34 o
   9   1  12       77.23     -516.65    627.14 o
 -19   2  12      219.24     -453.93    915.03 o
 -18   2  12     5347.63     6506.75   1184.40 o
 -17   2  12     1368.47     1107.35    898.31 o
 -16   2  12     4497.27     5716.55   1096.60 o
 -15   2  12     1839.35     2192.01    926.38 o
 -14   2  12     6572.00     9783.42   1139.61 o
 -13   2  12     1913.77     2341.33    833.80 o
 -12   2  12     3093.66     4883.35    929.37 o
 -11   2  12      929.44     2258.31    814.69 o
 -10   2  12     3784.44     5266.80    919.21 o
  -9   2  12     3803.85     5266.20    927.57 o
  -8   2  12    19566.77    18787.56   6238.87 o
  -7   2  12     1361.32     1163.88    617.88 o
  -6   2  12     2130.56     2553.96    716.73 o
  -5   2  12      695.67      796.44    440.79 o
  -3   2  12     1009.88     1392.01    546.81 o
  -2   2  12     5795.54     6382.09    411.11 o
  -1   2  12     1604.31     1754.77    291.78 o
   0   2  12     9481.29     9234.15    415.45 o
   1   2  12      778.85      981.73    250.16 o
   2   2  12      659.23       93.77    416.90 o
   3   2  12      177.59      235.92    442.58 o
   4   2  12      274.12      521.42    485.59 o
   5   2  12      452.59      638.49    569.80 o
   6   2  12       61.06       32.25    564.43 o
   7   2  12      667.98       62.12    612.21 o
   8   2  12      553.02      255.64    621.77 o
   9   2  12      585.88      836.79    664.77 o
 -19   3  12     1192.46      639.69    959.83 o
 -18   3  12       28.82     -233.54    875.01 o
 -17   3  12     1223.40      767.50    978.34 o
 -16   3  12     4745.61     6519.29   1137.22 o
 -15   3  12     1500.61     1294.30    888.75 o
 -14   3  12     3814.94     6889.01   1084.06 o
 -13   3  12     1815.37     2643.55    889.35 o
 -12   3  12     1908.66     3041.94    865.46 o
 -11   3  12     1399.24     2537.84    811.70 o
 -10   3  12     9455.72    15944.94   1228.00 o
  -9   3  12     1910.72     2767.19    803.94 o
  -8   3  12     2354.35     3250.99    787.21 o
  -7   3  12     1019.74     1801.39    726.29 o
  -6   3  12     8812.24     7401.09   3853.34 o
  -5   3  12     2179.71     2374.70    841.57 o
  -4   3  12    13522.00    14156.14   6187.51 o
  -3   3  12     4109.98     5187.84   2100.33 o
  -2   3  12     3844.22     5121.05   1687.01 o
  -1   3  12     1595.22     1905.60    416.00 o
   0   3  12     1105.20     1026.44    692.84 o
   1   3  12      791.98      611.02    441.99 o
   2   3  12     1669.62     1823.49    575.18 o
   3   3  12     1144.34     1245.92    554.87 o
   4   3  12     1915.38     2018.80    599.67 o
   5   3  12      400.65      166.64    629.53 o
   6   3  12      377.02      435.42    617.59 o
   7   3  12      161.53      159.47    651.03 o
   8   3  12      271.08      591.31    685.68 o
 -18   4  12     1673.62     2755.84   1164.69 o
 -17   4  12     1635.84     2633.40   1127.06 o
 -16   4  12     1880.65     1474.68    968.19 o
 -15   4  12     1540.14     1617.43    946.69 o
 -14   4  12     5453.78     7735.35   1158.72 o
 -13   4  12      446.89     1308.04    869.04 o
 -12   4  12     2102.17     2984.00    959.83 o
 -11   4  12     1161.02      837.98    775.86 o
 -10   4  12     4179.24     5394.02    916.82 o
  -9   4  12     3610.52     6319.80    929.37 o
  -8   4  12     2252.79     3243.22    790.80 o
  -7   4  12     2785.81     4815.26    820.66 o
  -6   4  12     1429.71     2653.71    783.63 o
  -5   4  12     3224.26     5352.21    829.62 o
  -3   4  12     1350.49     2217.95    852.02 o
  -2   4  12     1086.99     1464.18    490.07 o
  -1   4  12     4251.15     5951.00   1863.51 o
   0   4  12     4822.15     6919.21   1486.92 o
   1   4  12     1101.29      807.52    534.56 o
   2   4  12      165.91      473.04    565.62 o
   3   4  12      828.72      668.35    631.32 o
   4   4  12      211.80     -134.98    571.60 o
   5   4  12     1272.67     1714.79    759.74 o
   6   4  12      291.12      738.24    740.03 o
   7   4  12      367.70      584.14    719.72 o
 -16   5  12     2100.84      779.45   1086.45 o
 -15   5  12     1122.22      931.75    961.62 o
 -14   5  12      511.98      858.89    996.26 o
 -13   5  12     2427.32     3092.11   1035.68 o
 -12   5  12     1697.96     2273.24    885.17 o
 -11   5  12     2231.40     2421.37    870.23 o
 -10   5  12     3642.01     5128.23    946.09 o
  -9   5  12     1211.10     1666.41    776.46 o
  -8   5  12     1170.99     1150.96    778.85 o
  -7   5  12     1174.47     2002.67    777.66 o
  -6   5  12     2974.54     5413.13    878.00 o
  -5   5  12      629.12     1088.24    717.33 o
  -4   5  12     2355.36     4420.46    795.57 o
  -3   5  12     4371.88     8871.38   1002.23 o
  -2   5  12     1631.82     2500.31    428.48 o
  -1   5  12     4343.54     6178.56    596.98 o
   0   5  12      844.96     1283.55    553.68 o
   1   5  12      424.30      448.56    558.46 o
   2   5  12      224.89      584.74    618.18 o
   3   5  12     1131.34      639.69    602.06 o
   4   5  12      375.84     -277.14    615.79 o
   5   5  12     1016.81     1190.97    710.16 o
   6   5  12      179.11     -321.34    646.26 o
 -15   6  12      393.61      -35.24    937.13 o
 -14   6  12     1497.52     1712.40   1011.19 o
 -13   6  12      400.68      350.60    888.15 o
 -12   6  12      677.77       63.31    850.52 o
 -11   6  12      657.26      577.57    827.83 o
 -10   6  12      874.92      590.11    787.81 o
  -9   6  12     2882.91     3917.55    911.45 o
  -8   6  12      656.23      378.67    747.79 o
  -7   6  12     1563.98     2322.82    796.17 o
  -6   6  12      957.42     1265.04    735.25 o
  -5   6  12     2811.96     3461.82    834.40 o
  -4   6  12     1050.97     1182.61    747.79 o
  -3   6  12     1038.34      780.64    775.86 o
  -2   6  12      142.03     -172.61    703.00 o
 -12   7  12      937.36     1085.25    949.67 o
 -11   7  12     1078.55      593.10    901.29 o
 -10   7  12      678.19      711.96    928.77 o
  -9   7  12      696.52      440.19    895.32 o
  -8   7  12      376.20      337.46    861.28 o
  -7   7  12      564.23     1168.87    875.61 o
  -6   7  12      317.03       -9.56    809.91 o
  -5   7  12      248.50      313.57    804.53 o
  -4   7  12      209.56     -697.02    735.85 o
  -3   7  12     1546.89     1988.94    812.30 o
  -2   7  12      413.74      177.39    798.56 o
 -11  -7  13      820.25      600.03    536.65 o
 -10  -7  13      176.44       36.06    407.14 o
  -9  -7  13      261.77      317.02    397.44 o
  -8  -7  13      167.23      225.97    387.59 o
  -7  -7  13     2792.60     2656.38    466.43 o
  -6  -7  13      335.78      153.77    358.34 o
  -5  -7  13     1061.86      812.65    403.82 o
  -4  -7  13      260.74       87.72    396.00 o
  -3  -7  13      372.29      255.28    399.85 o
  -2  -7  13       59.15       34.96    382.64 o
  -1  -7  13      366.63      -88.60    409.61 o
   0  -7  13     1016.10      806.73    431.47 o
 -14  -6  13      676.45      827.97    472.98 o
 -13  -6  13     2720.28     2984.69    606.54 o
 -12  -6  13      526.84      717.07    413.23 o
 -11  -6  13     2033.66      899.10    409.59 o
 -10  -6  13      499.68      280.70    377.30 o
  -9  -6  13      927.55      448.06    361.76 o
  -8  -6  13      127.57       81.38    331.55 o
  -7  -6  13     1663.79      892.47    341.86 o
  -6  -6  13      697.21      415.20    317.75 o
  -5  -6  13      661.29      237.98    476.33 o
  -4  -6  13      770.45      313.05    326.00 o
  -3  -6  13     2410.25     2139.70    402.39 o
  -2  -6  13     1144.81      803.58    357.22 o
  -1  -6  13     1697.04     1741.78    404.38 o
   0  -6  13      142.72      227.48    367.67 o
   1  -6  13      576.77      423.90    377.49 o
   2  -6  13      215.21      205.04    412.12 o
   3  -6  13      159.08     -262.44    394.55 o
 -16  -5  13      837.64      897.13    550.39 o
 -15  -5  13     1774.71     2132.40    730.17 o
 -14  -5  13      932.15      891.69    441.47 o
 -13  -5  13     3430.18     2855.81    805.73 o
 -12  -5  13      414.29     -212.86    352.34 o
 -11  -5  13     2490.13     1417.43    578.46 o
 -10  -5  13      332.46      405.91    345.81 o
  -9  -5  13      403.32      -50.48    275.48 o
  -8  -5  13      766.38      217.23    301.22 o
  -7  -5  13     4487.29     3983.96    416.07 o
  -6  -5  13      385.97      236.62    269.15 o
  -5  -5  13      881.32      644.60    309.61 o
  -4  -5  13      697.29      590.21    311.97 o
  -3  -5  13     1941.00     1524.99    343.45 o
  -2  -5  13      142.99      255.06    302.69 o
  -1  -5  13      367.53      507.37    328.03 o
   0  -5  13     2749.20     2362.01    403.33 o
   1  -5  13      374.12      178.02    331.98 o
   2  -5  13     1631.32     1397.93    396.36 o
   3  -5  13     1480.34     1132.23    400.87 o
   4  -5  13      316.13      179.96    402.43 o
   5  -5  13      223.26      298.64    654.62 o
 -17  -4  13     1825.42     1837.93    568.74 o
 -16  -4  13      132.67     -947.68   1397.63 o
 -15  -4  13      793.78      501.85   1304.16 o
 -14  -4  13     2414.53     1876.15    777.96 o
 -13  -4  13     4524.60     3844.92    507.27 o
 -12  -4  13      327.65       71.55    344.05 o
 -11  -4  13     1224.72      851.41    347.85 o
 -10  -4  13     1343.73     1401.79    344.29 o
  -9  -4  13     5955.64     5190.73    529.19 o
  -8  -4  13      730.78      528.53    282.29 o
  -7  -4  13     4784.00     4189.19    392.34 o
  -6  -4  13     2934.15     2525.92    329.76 o
  -5  -4  13     1117.70      847.89    295.84 o
  -4  -4  13     2157.32     1271.61    448.56 o
  -3  -4  13     3802.60     3027.63    371.34 o
  -2  -4  13     5189.50     4362.24    410.83 o
  -1  -4  13     1675.41     1511.23    320.80 o
   0  -4  13      188.59       89.35    269.47 o
   1  -4  13     1488.59     1238.56    336.87 o
   2  -4  13     1934.40     1988.99    424.96 o
   3  -4  13      638.86      227.25    318.59 o
   4  -4  13     1384.07     1417.99    530.08 o
   5  -4  13      351.62      841.57    655.21 o
   6  -4  13      770.78     1019.55    709.57 o
 -18  -3  13     1151.51      498.73    977.15 o
 -17  -3  13     1406.51     1660.28    528.18 o
 -16  -3  13      744.41      487.87    451.78 o
 -15  -3  13     3019.71     2951.85    986.41 o
 -14  -3  13     1798.19     1874.40    426.13 o
 -13  -3  13     4028.13     3545.56    461.73 o
 -12  -3  13      737.47     1133.32    338.62 o
 -11  -3  13     1883.08     1312.01    332.37 o
 -10  -3  13     4618.77     3954.47    917.12 o
  -9  -3  13     1200.11     1084.85    284.96 o
  -8  -3  13     2509.24     2555.08    689.26 o
  -7  -3  13     1984.44     1953.90    304.74 o
  -6  -3  13      739.97      706.86    258.05 o
  -5  -3  13     2282.52     2182.18    316.29 o
  -4  -3  13     2306.28     2102.64    452.44 o
  -3  -3  13     3594.81     2587.54    725.69 o
  -2  -3  13      588.88      272.62    255.51 o
  -1  -3  13      840.74      533.00    382.86 o
   0  -3  13     7675.03     6691.69   1069.43 o
   1  -3  13     1086.49      672.42    280.92 o
   2  -3  13     3386.91     3172.97    363.63 o
   3  -3  13     1589.56     1606.99    310.03 o
   4  -3  13     1105.48      953.42    321.68 o
   5  -3  13      859.61      959.23    706.58 o
   6  -3  13      903.12     1223.82    769.89 o
   7  -3  13      702.02      774.67    763.92 o
 -19  -2  13      578.59     1330.74    766.91 o
 -18  -2  13      797.91     1122.29    804.53 o
 -17  -2  13      635.34      480.18    425.33 o
 -16  -2  13      968.00      876.00    672.24 o
 -15  -2  13      938.95     1120.18    390.02 o
 -14  -2  13     2687.51     3065.59    420.87 o
 -13  -2  13     3794.73     3652.37    414.17 o
 -12  -2  13     1737.25     1850.94    681.79 o
 -11  -2  13     2671.30     2248.11    337.26 o
 -10  -2  13     1688.56     1613.86    371.81 o
  -9  -2  13     6599.71     6234.54   1327.45 o
  -8  -2  13     4883.36     4079.57    555.47 o
  -7  -2  13     6259.65     5653.88   1276.08 o
  -6  -2  13     9947.46    10100.04   1997.90 o
  -5  -2  13     1402.10     1076.79    255.95 o
  -4  -2  13     4062.06     2864.02    727.49 o
  -3  -2  13     1579.65     1095.77    447.96 o
  -2  -2  13     6309.50     5927.00   1007.31 o
  -1  -2  13      695.35      643.89    263.96 o
   0  -2  13      907.23     1081.24    270.90 o
   1  -2  13     1554.54     1514.63    305.42 o
   2  -2  13    10599.10    10103.35   1523.96 o
   3  -2  13      860.45      324.98    274.47 o
   4  -2  13     6076.28     8965.15    929.37 o
   5  -2  13      184.39      524.41    554.87 o
   6  -2  13     4404.37     6111.95    925.18 o
   7  -2  13      308.54      833.80    714.94 o
   8  -2  13      236.56      648.64    666.56 o
 -19  -1  13      855.95      926.98    735.85 o
 -18  -1  13      304.80      603.25    730.47 o
 -17  -1  13     1183.95     1504.54    830.81 o
 -16  -1  13      761.30      963.41    739.43 o
 -15  -1  13     2936.54     2744.72    741.52 o
 -14  -1  13     1684.02     1736.94    639.39 o
 -13  -1  13     1446.23     1205.28    295.04 o
 -12  -1  13     1363.45     1298.89    291.17 o
 -11  -1  13     2308.31     1667.48    279.68 o
 -10  -1  13    14816.31    12162.63    588.92 o
  -9  -1  13      858.78      771.57    229.81 o
  -8  -1  13     6658.24     5990.30    362.44 o
  -7  -1  13      296.84      144.61    201.86 o
  -6  -1  13      792.10      750.30    241.53 o
  -5  -1  13     1151.81     1065.00    241.57 o
  -4  -1  13     5708.67     4903.04   1283.55 o
  -3  -1  13     2329.98     2484.36    316.26 o
  -2  -1  13     1291.03     1558.85    280.42 o
  -1  -1  13      867.47      958.46    257.84 o
   0  -1  13    16968.39    16722.13   1629.08 o
   1  -1  13      885.26      678.53    241.85 o
   2  -1  13     3096.16     2168.12    347.62 o
   3  -1  13      950.21     1698.06    584.14 o
   5  -1  13     1123.82     2018.20    670.74 o
   6  -1  13     2609.61     3185.88    780.64 o
   7  -1  13      712.53      603.85    702.40 o
   8  -1  13      458.68      464.09    621.77 o
 -20   0  13      200.14       40.02    740.63 o
 -19   0  13      314.93       48.38    738.24 o
 -18   0  13     1426.98     1349.85    824.24 o
 -17   0  13      569.60     1431.68    777.06 o
 -16   0  13     2506.97     1700.45    807.52 o
 -15   0  13     1742.07     1652.67    781.24 o
 -14   0  13     1233.83      782.54    324.28 o
 -13   0  13     2039.76     1511.71    295.81 o
 -12   0  13     3514.54     3766.54    334.04 o
 -11   0  13     4655.22     4321.34    319.87 o
 -10   0  13     1319.15     1628.28    251.12 o
  -9   0  13      450.13      255.00    196.50 o
  -8   0  13     8145.06     7319.22   1039.26 o
  -7   0  13     5757.00     4880.96    670.15 o
  -6   0  13    15843.88    13855.30   1644.90 o
  -5   0  13     1115.88      617.30    228.12 o
  -4   0  13     5268.27     3646.26   1795.42 o
  -3   0  13      266.72      206.04    234.34 o
  -2   0  13     3376.50     3755.63    322.60 o
  -1   0  13      898.37      773.15    254.54 o
   0   0  13     1026.30     1182.50    262.07 o
   1   0  13       20.02      -42.05    212.54 o
   2   0  13    18465.97    24108.54   1072.71 o
   3   0  13      167.88      -94.97    418.69 o
   4   0  13     9815.13    14019.91   1000.44 o
   5   0  13      183.82      109.90    596.08 o
   6   0  13     7860.19    11365.01   1039.86 o
   7   0  13      136.42      333.28    664.77 o
   8   0  13      285.42      185.16    689.26 o
 -19   1  13      861.38       17.32    822.45 o
 -18   1  13      328.58        5.38    777.06 o
 -17   1  13     1167.89     1382.70    845.75 o
 -16   1  13      735.48      376.29    808.71 o
 -15   1  13     2974.04     3212.76    990.29 o
 -14   1  13     1730.18     3025.81    868.44 o
 -13   1  13     1480.15     1825.28    788.41 o
 -12   1  13     1336.19     1667.00    753.77 o
 -11   1  13     2308.58     2696.71    797.37 o
 -10   1  13    14608.92    13231.78   1843.20 o
  -9   1  13      842.69      706.57    371.81 o
  -8   1  13     6686.24     6404.91   1058.38 o
  -7   1  13      228.14       26.72    186.40 o
  -6   1  13      834.88      662.80    215.64 o
  -5   1  13      948.77      811.75    219.29 o
  -4   1  13     5763.70     4730.88    535.46 o
  -3   1  13     2284.79     1939.52    294.01 o
  -2   1  13     1238.93     1512.85    290.33 o
  -1   1  13      811.37     1121.46    281.98 o
   0   1  13    17032.86    21246.45    556.80 o
   1   1  13      829.14     1313.58    259.56 o
   2   1  13     3131.00     2659.08    588.92 o
   3   1  13      932.95     1649.09    553.68 o
   4   1  13     1950.99     1760.18    630.13 o
   5   1  13     1112.78      910.25    622.96 o
   6   1  13     2648.51     3002.52    732.86 o
   7   1  13      725.51      390.02    661.78 o
   8   1  13      483.40      272.96    607.43 o
 -19   2  13      610.03      243.09    883.37 o
 -18   2  13      778.73      355.38    885.17 o
 -17   2  13      638.21      121.84    842.76 o
 -16   2  13     1034.41     1429.29    926.38 o
 -15   2  13      923.62      921.00    861.87 o
 -14   2  13     2738.53     4214.99   1033.89 o
 -13   2  13     3709.63     4501.09    935.94 o
 -12   2  13     1764.69     1872.47    798.56 o
 -11   2  13     2804.22     3292.20    856.50 o
 -10   2  13     1780.54     1913.08    783.03 o
  -9   2  13     6402.47     9607.22   1093.62 o
  -8   2  13     4871.91     4029.84   1041.35 o
  -7   2  13     6329.08     5544.96   2369.70 o
  -6   2  13     9787.00     7540.50   4199.17 o
  -5   2  13     1382.43     1330.47    265.79 o
  -4   2  13     4031.00     4698.79    688.06 o
  -3   2  13     1473.27     1216.91    282.92 o
  -2   2  13     6311.02     7209.97    432.02 o
  -1   2  13      676.65      792.45    281.81 o
   0   2  13      890.96     1200.99    270.80 o
   1   2  13     1564.92     2599.95    579.96 o
   2   2  13    10472.30    12106.23    848.73 o
   3   2  13      912.98      329.70    474.84 o
   4   2  13     5995.39     7514.36    821.26 o
   5   2  13      203.31     -286.10    558.46 o
   6   2  13     4408.57     3504.23    771.09 o
   7   2  13      320.36      404.95    659.40 o
   8   2  13      215.76      -60.92    674.33 o
 -18   3  13     1177.31      662.38    957.44 o
 -17   3  13     1362.14      255.64    980.13 o
 -16   3  13      697.08     1077.49   1002.23 o
 -15   3  13     3065.28     3493.48   1094.81 o
 -14   3  13     1856.50     3362.08    986.70 o
 -13   3  13     4046.02     6345.48   1033.29 o
 -12   3  13      742.59      987.30    789.60 o
 -11   3  13     1928.57     2115.56    807.52 o
 -10   3  13     4433.83     6633.37    973.56 o
  -9   3  13     1228.02     1252.49    748.39 o
  -8   3  13     2565.45     4134.36    851.72 o
  -7   3  13     2145.41     3751.51    865.46 o
  -6   3  13      744.14      752.77    531.58 o
  -5   3  13     2108.53     2623.89    967.29 o
  -4   3  13     2379.49     2968.17   1020.45 o
  -3   3  13     3464.27     4439.03   1717.77 o
  -2   3  13      544.52      760.72    337.33 o
  -1   3  13      789.44     1117.73    313.73 o
   0   3  13     7786.19     7612.31    657.01 o
   1   3  13      990.14      571.60    447.36 o
   2   3  13     3495.82     4091.95    677.31 o
   3   3  13     1585.13     1578.61    562.64 o
   4   3  13     1125.30     1169.47    608.03 o
   5   3  13      812.15      387.04    615.79 o
   6   3  13      980.63     1051.81    655.21 o
   7   3  13      694.54      730.47    680.30 o
 -17   4  13     1828.02     1883.82   1041.65 o
 -16   4  13      121.39     -148.13   1004.62 o
 -15   4  13      789.27      264.00    984.91 o
 -14   4  13     2429.73     3372.83   1075.70 o
 -13   4  13     4447.74     6494.80   1091.23 o
 -12   4  13      335.49      180.38    808.12 o
 -11   4  13     1328.76     1738.68    837.38 o
 -10   4  13     1395.16     1545.16    881.58 o
  -9   4  13     6014.20    10523.45   1204.71 o
  -8   4  13      715.29     1278.77    751.38 o
  -7   4  13     4845.57     7437.91    937.13 o
  -6   4  13     2834.77     4948.45    883.37 o
  -5   4  13     1063.16     1671.18    744.81 o
  -3   4  13     3767.46     4572.22   1293.41 o
  -2   4  13     5138.09     6333.63   2438.69 o
  -1   4  13     1655.13     2529.09    418.39 o
   0   4  13      185.41      111.69    471.85 o
   1   4  13     1449.79     2240.39    606.24 o
   2   4  13     1836.46     2810.79    613.40 o
   3   4  13      712.51     -187.55    587.72 o
   4   4  13     1343.52     1916.67    682.09 o
   5   4  13      376.25      130.80    614.60 o
   6   4  13      778.02      524.41    684.48 o
 -16   5  13      775.48      875.01   1004.02 o
 -15   5  13     1810.33     2044.48   1059.57 o
 -14   5  13      959.11     1021.35    954.45 o
 -13   5  13     3434.53     3782.56   1033.29 o
 -12   5  13      432.47      -51.96    838.58 o
 -11   5  13     2512.17     2806.01    934.14 o
 -10   5  13      300.77      169.03    797.96 o
  -9   5  13      413.57     -574.58    798.56 o
  -8   5  13      761.24     1093.62    838.58 o
  -7   5  13     4581.11     6559.31   1021.35 o
  -6   5  13      385.67     -112.29    765.71 o
  -5   5  13      878.64     1413.76    789.60 o
  -4   5  13      717.34     1568.45    819.47 o
  -3   5  13     1850.07     2636.39    781.84 o
  -2   5  13      148.59     -391.22    391.22 o
  -1   5  13      356.95      -30.46    452.14 o
   0   5  13     2781.25     3467.80    651.03 o
   1   5  13      311.73     -245.48    556.07 o
   2   5  13     1695.38     2397.48    692.25 o
   3   5  13     1494.11     2264.28    752.57 o
   4   5  13      315.46       11.35    622.36 o
   5   5  13      197.85      321.93    692.25 o
 -14   6  13      693.78      721.51   1086.45 o
 -13   6  13     2715.58     3806.45   1167.08 o
 -12   6  13      553.26      400.77    905.47 o
 -11   6  13     2064.64     2190.22   1017.76 o
 -10   6  13      495.52      228.16    914.43 o
  -9   6  13      928.30     1408.98    852.32 o
  -8   6  13      142.66     -743.61    743.61 o
  -7   6  13     1651.85     2500.80    860.68 o
  -6   6  13      679.14      715.54    834.40 o
  -5   6  13      645.80      403.16    806.33 o
  -4   6  13      785.04     1520.07    812.30 o
  -3   6  13     2401.36     4177.96    941.31 o
  -2   6  13     1104.72      812.30    821.85 o
   0   6  13      141.16     -121.25    550.09 o
   1   6  13      559.61      504.70    683.29 o
   2   6  13      185.11     -609.82    609.82 o
   3   6  13      176.35      433.03    756.75 o
 -11   7  13      826.90     -544.12    992.08 o
 -10   7  13      160.52     -474.84    957.44 o
  -9   7  13      257.78     1121.09    991.48 o
  -8   7  13      152.18     -375.69    892.33 o
  -7   7  13     2686.71     3623.09   1033.89 o
  -6   7  13      328.93     -219.80    851.72 o
  -5   7  13     1091.74     1062.56    882.78 o
  -4   7  13      257.54      -46.59    830.22 o
  -3   7  13      354.63      214.42    882.78 o
 -10  -7  14      339.24      152.52    422.44 o
  -9  -7  14     2043.66     1554.39    461.75 o
  -8  -7  14      103.03       13.86    399.76 o
  -7  -7  14      243.07      -31.50    383.03 o
  -6  -7  14       67.94      -99.65    392.93 o
  -5  -7  14     1721.37     1249.08    452.73 o
  -4  -7  14       64.63     -336.80    372.05 o
  -3  -7  14      994.71      885.96    450.76 o
  -2  -7  14      165.93     -262.51    416.04 o
 -13  -6  14     1540.05      863.86    471.46 o
 -12  -6  14      429.96      243.85    407.90 o
 -11  -6  14      634.67      593.48    725.10 o
 -10  -6  14      346.60       -5.93    366.99 o
  -9  -6  14     1464.13      807.96    387.11 o
  -8  -6  14      794.19      302.90    369.83 o
  -7  -6  14     2809.58     2021.86    416.66 o
  -6  -6  14      349.24      -67.61    338.91 o
  -5  -6  14     2288.08     2395.50    438.17 o
  -4  -6  14      255.44      184.19    350.84 o
  -3  -6  14     1223.62     1006.19    394.29 o
  -2  -6  14       12.79     -326.06    339.12 o
  -1  -6  14      641.35      454.21    399.99 o
   0  -6  14       41.79      159.99    354.02 o
   1  -6  14      166.68      -97.86    395.39 o
 -16  -5  14      688.03      264.46    497.61 o
 -15  -5  14      830.62      209.29   1179.92 o
 -14  -5  14     1425.18      946.29    728.38 o
 -13  -5  14      235.29      -41.27    392.19 o
 -12  -5  14     1505.93      750.27    397.44 o
 -11  -5  14     1436.06      753.92    379.84 o
 -10  -5  14      409.77      305.28    343.77 o
  -9  -5  14     2667.52     1909.82    392.67 o
  -8  -5  14      475.31      163.78    319.58 o
  -7  -5  14      250.05     -199.17    297.19 o
  -6  -5  14      203.59       -3.02    299.77 o
  -5  -5  14     1258.43      861.07    322.30 o
  -4  -5  14      708.80      775.66    340.38 o
  -3  -5  14     1832.20     1578.53    356.14 o
  -2  -5  14      184.93      415.24    348.29 o
  -1  -5  14      550.85      528.11    349.67 o
   0  -5  14       11.01     -312.11    316.71 o
   1  -5  14     2710.91     2381.56    437.27 o
   2  -5  14      258.72      -25.84    416.90 o
   3  -5  14     1555.46     1240.50    418.27 o
   4  -5  14       65.11      -43.83    383.85 o
 -17  -4  14      553.55     -123.32   1407.19 o
 -16  -4  14      564.77      347.27    870.53 o
 -15  -4  14     1201.53     1119.66    474.23 o
 -14  -4  14      376.75      321.71    396.49 o
 -13  -4  14     1841.25     1344.42    432.87 o
 -12  -4  14     1449.74     1207.53    390.52 o
 -11  -4  14      310.16      605.01    346.14 o
 -10  -4  14      487.96      512.67    317.72 o
  -9  -4  14     1420.41      967.98    314.99 o
  -8  -4  14     5624.72     4563.32    873.52 o
  -7  -4  14     2381.96     2340.00    366.44 o
  -6  -4  14     1639.48     1291.67    304.69 o
  -5  -4  14     1939.61     1447.52    318.63 o
  -4  -4  14     1210.84     1111.13    324.28 o
  -3  -4  14      959.51      561.35    294.56 o
  -2  -4  14      213.35      191.70    301.90 o
  -1  -4  14      987.06      654.26    304.51 o
   0  -4  14      932.56      437.79    308.86 o
   1  -4  14     1190.99     1299.04    354.17 o
   2  -4  14       82.22       16.00    312.45 o
   3  -4  14      369.14      453.77    352.97 o
   4  -4  14      201.73      197.89    356.61 o
   5  -4  14      853.22      975.95    603.85 o
 -18  -3  14     2051.78     1912.73    686.57 o
 -17  -3  14      763.23      401.23    468.93 o
 -16  -3  14     2166.74     2214.47    476.20 o
 -15  -3  14      392.12      509.70    422.45 o
 -14  -3  14     2862.46     3592.02    492.92 o
 -13  -3  14     1155.51     1276.91    778.85 o
 -12  -3  14     3475.61     3392.90    490.07 o
 -11  -3  14     1168.10     1251.42    565.92 o
 -10  -3  14      627.07      440.19    297.03 o
  -9  -3  14     1451.37     1092.49    304.50 o
  -8  -3  14      784.21      594.96    293.09 o
  -7  -3  14      750.93      661.39    272.61 o
  -6  -3  14     1846.83     1949.68    543.52 o
  -5  -3  14      498.05      341.43    259.47 o
  -4  -3  14     6020.44     5166.80    842.76 o
  -3  -3  14     2682.43     2237.40    829.02 o
  -2  -3  14     1755.98     1501.97    318.26 o
  -1  -3  14     1444.67     1043.67    457.81 o
   0  -3  14       97.98      -65.82    281.45 o
   1  -3  14     1817.54     1649.13    324.56 o
   2  -3  14      721.19      528.50    304.08 o
   3  -3  14      887.86      819.93    332.40 o
   4  -3  14      232.17       51.96    564.43 o
   5  -3  14      310.49      288.49    643.27 o
   6  -3  14      179.13      338.06    759.14 o
 -19  -2  14      389.58     1078.68    862.47 o
 -18  -2  14     2041.60     2472.73   1009.40 o
 -17  -2  14      534.29      387.80    412.89 o
 -16  -2  14      332.73      666.67    495.74 o
 -15  -2  14       87.99      101.61    349.79 o
 -14  -2  14     1337.68     1309.70    367.25 o
 -13  -2  14      531.99      539.45    315.37 o
 -12  -2  14     2565.67     2341.73    362.54 o
 -11  -2  14      270.82      218.99    274.54 o
 -10  -2  14     4920.96     4418.85    717.03 o
  -9  -2  14     1252.29     1273.20    297.28 o
  -8  -2  14     8787.65     7743.21   2156.47 o
  -7  -2  14     1265.71      769.40    275.94 o
  -6  -2  14     6163.84     6146.76   1026.42 o
  -5  -2  14     1129.56     1074.40    295.41 o
  -4  -2  14     1786.26     1813.24    328.80 o
  -3  -2  14      363.43      349.56    250.54 o
  -2  -2  14     1148.40      717.94    275.05 o
  -1  -2  14     1243.66     1110.37    279.71 o
   0  -2  14     4750.08     5137.53    411.32 o
   1  -2  14     1539.33     1413.46    310.06 o
   2  -2  14       80.63       50.50    308.49 o
   3  -2  14      515.03     1220.24    607.43 o
   4  -2  14      403.80      635.50    542.93 o
   5  -2  14      998.79     1570.84    711.96 o
   6  -2  14      452.89     1069.73    651.63 o
   7  -2  14      122.36     -121.25    698.82 o
 -19  -1  14      694.75      402.57    766.31 o
 -18  -1  14     1464.20     1235.77    760.34 o
 -17  -1  14      883.91     1004.02    814.09 o
 -16  -1  14     4156.94     4667.67    469.73 o
 -15  -1  14      248.21      269.03    310.87 o
 -14  -1  14      831.55     1011.50    445.27 o
 -13  -1  14     1366.40     1271.23    368.22 o
 -12  -1  14     1294.60     1152.28    299.49 o
 -11  -1  14      674.51      490.74    251.65 o
 -10  -1  14     2002.30     1920.14    290.47 o
  -9  -1  14      431.34      507.20    237.90 o
  -8  -1  14      199.50      183.43    234.69 o
  -7  -1  14     1140.87     1209.09    256.54 o
  -6  -1  14     9887.16     9888.30    867.25 o
  -5  -1  14      825.63      646.91    240.10 o
  -4  -1  14    16677.82    15081.94   3636.53 o
  -3  -1  14     1258.21      947.28    499.92 o
  -2  -1  14     6820.80     6616.26   2162.75 o
  -1  -1  14      932.66     1105.80    286.88 o
   0  -1  14      195.68      218.75    258.60 o
   1  -1  14      294.57      261.31    268.61 o
   2  -1  14      384.65      255.56    264.18 o
   3  -1  14      160.94     -311.18    529.79 o
   4  -1  14      524.61     1358.21    652.23 o
   5  -1  14      376.13      523.81    659.99 o
   6  -1  14      672.17      504.10    587.12 o
   7  -1  14      121.05      109.30    712.55 o
 -19   0  14      288.30     -433.62    668.35 o
 -18   0  14      248.52     -356.58    774.07 o
 -17   0  14     1006.26     1427.50    798.56 o
 -16   0  14      624.86     1012.39    739.43 o
 -15   0  14      173.61      397.19    692.84 o
 -14   0  14     2819.68     2622.05    791.39 o
 -13   0  14       63.00      116.56    252.82 o
 -12   0  14     2815.33     2836.89    313.26 o
 -11   0  14      379.90      152.70    223.95 o
 -10   0  14    10485.83     9612.75    407.38 o
  -9   0  14     1951.73     1412.53    307.90 o
  -8   0  14     7171.12     6117.92    366.29 o
  -7   0  14      958.45      713.48    232.71 o
  -5   0  14       59.16        4.65    221.27 o
  -4   0  14     1645.95     1236.23    432.13 o
  -3   0  14     1448.03     1484.62    316.26 o
  -2   0  14     2288.18     3151.40    339.09 o
  -1   0  14       11.30       47.08    238.88 o
   0   0  14     7907.49     9084.39    444.55 o
   1   0  14      906.36      509.41    256.95 o
   2   0  14       41.01       31.06    487.38 o
   3   0  14      246.37      301.03    511.27 o
   4   0  14      572.94     1086.45    594.29 o
   5   0  14      328.88      442.58    646.85 o
   6   0  14      556.12     1050.02    696.43 o
   7   0  14      393.29      835.00    628.93 o
 -19   1  14      734.92      635.50    867.25 o
 -18   1  14     1489.77     1066.14    913.84 o
 -17   1  14      871.79      345.82    809.31 o
 -16   1  14     4205.48     4753.14   1006.41 o
 -15   1  14      260.68      373.30    769.89 o
 -14   1  14      787.71      889.94    818.87 o
 -13   1  14     1393.35     1604.29    744.81 o
 -12   1  14     1235.04     1458.55    740.03 o
 -11   1  14      700.66     1171.26    698.82 o
 -10   1  14     2045.12     1931.58    314.47 o
  -9   1  14      444.75      332.55    202.91 o
  -8   1  14      279.40      249.81    197.50 o
  -7   1  14     1127.63     1138.10    236.21 o
  -6   1  14    10147.79     9028.01   1471.39 o
  -5   1  14      847.05      635.12    230.46 o
  -4   1  14    16831.26    14011.31   1002.53 o
  -3   1  14     1209.74     1114.46    273.98 o
  -2   1  14     6829.01     7332.08   1339.99 o
  -1   1  14     1041.95     1650.49    319.54 o
   0   1  14      200.09      132.26    258.44 o
   1   1  14      311.39      680.30    531.58 o
   2   1  14      370.63      717.33    578.76 o
   3   1  14      128.51     -269.97    504.70 o
   4   1  14      525.40      948.48    625.35 o
   5   1  14      372.05      359.56    632.52 o
   6   1  14      648.26      366.73    670.74 o
   7   1  14      111.96     -510.67    667.16 o
 -19   2  14      381.42       84.81    976.55 o
 -18   2  14     2043.77     2303.70   1027.92 o
 -17   2  14      457.80     -517.84    842.16 o
 -16   2  14      334.06       67.49    855.90 o
 -15   2  14       93.83      110.50    889.35 o
 -14   2  14     1233.21     1218.45    821.26 o
 -13   2  14      554.00      934.74    803.34 o
 -12   2  14     2478.62     4068.66    904.88 o
 -11   2  14      223.95      246.68    780.64 o
 -10   2  14     4875.25     6597.54    935.94 o
  -9   2  14     1349.39     2270.25    779.45 o
  -8   2  14     8844.69    13411.89   1144.98 o
  -7   2  14     1205.69      612.43    503.51 o
  -6   2  14     6045.45     4111.67   2558.14 o
  -5   2  14     1213.96     1088.98    573.39 o
  -4   2  14     1739.68     2370.19    359.56 o
  -3   2  14      404.61      498.26    274.80 o
  -2   2  14     1242.05     1640.28    308.94 o
  -1   2  14     1243.55     1368.07    352.39 o
   0   2  14     4684.83     5455.54    658.20 o
   1   2  14     1477.08     1102.58    502.31 o
   2   2  14       71.60     -390.02    488.57 o
   3   2  14      522.73      287.29    548.30 o
   4   2  14      389.28      449.75    600.26 o
   5   2  14      998.63     1441.83    662.38 o
   6   2  14      473.61      207.26    643.27 o
   7   2  14      123.60      155.89    661.78 o
 -18   3  14     2044.10     2787.50   1087.64 o
 -17   3  14      744.14      717.33    957.44 o
 -16   3  14     2227.78     1953.10    986.70 o
 -15   3  14      400.70      609.22    879.79 o
 -14   3  14     2763.91     3171.55   1054.20 o
 -13   3  14     1181.88     2570.69    906.07 o
 -12   3  14     3418.46     5366.55    996.86 o
 -11   3  14     1222.95     1389.27    807.52 o
 -10   3  14      645.52      553.68    800.35 o
  -9   3  14     1478.58     2521.11    863.07 o
  -8   3  14      819.23      746.60    725.10 o
  -7   3  14      722.01     1190.97    702.40 o
  -6   3  14     2009.45     3156.02    794.38 o
  -5   3  14      610.40      651.84    533.07 o
  -4   3  14     6234.52     7432.47   1568.45 o
  -3   3  14     2689.97     2672.71    926.38 o
  -2   3  14     1800.98     2270.52    359.17 o
  -1   3  14     1640.59     2496.60    362.72 o
   0   3  14      101.67      116.47    482.60 o
   1   3  14     1877.65     2224.86    600.26 o
   2   3  14      717.74      639.69    529.19 o
   3   3  14      882.95      627.74    616.39 o
   4   3  14      253.76      -41.21    571.00 o
   5   3  14      315.83      483.80    636.10 o
   6   3  14      163.88     -603.85    619.97 o
 -17   4  14      486.01      539.34   1079.88 o
 -16   4  14      588.42     -552.48   1010.00 o
 -15   4  14     1232.26     1437.05    972.37 o
 -14   4  14      397.97      139.17    894.13 o
 -13   4  14     1793.65     2319.83    969.38 o
 -12   4  14     1441.85     1754.21    904.28 o
 -11   4  14      314.85      621.17    835.00 o
 -10   4  14      454.99     1060.77    806.92 o
  -9   4  14     1493.82     1926.82    832.61 o
  -8   4  14     5568.38     9110.88   1104.37 o
  -7   4  14     2231.41     3342.97    890.54 o
  -6   4  14     1597.93     2433.91    779.45 o
  -5   4  14     1939.36     2766.00    809.31 o
  -4   4  14     1172.76     1766.15    747.20 o
  -3   4  14      916.82     1261.68    348.07 o
  -2   4  14      225.93      261.97    448.56 o
  -1   4  14     1027.27      568.61    431.83 o
   0   4  14      912.83      640.28    508.88 o
   1   4  14     1112.79     1077.49    574.58 o
   2   4  14       60.53     -468.27    550.09 o
   3   4  14      377.53      320.74    624.16 o
   4   4  14      177.94      112.89    655.81 o
   5   4  14      844.00     1139.01    748.39 o
 -16   5  14      704.48      609.22   1047.63 o
 -15   5  14      846.85     1519.48   1027.92 o
 -14   5  14     1377.89     1382.10    983.72 o
 -13   5  14      244.26       44.80    892.33 o
 -12   5  14     1489.33      774.07    912.04 o
 -11   5  14     1484.26      609.82    940.71 o
 -10   5  14      411.77      340.45    852.32 o
  -9   5  14     2656.80     4301.00    981.93 o
  -8   5  14      470.92      569.21    861.87 o
  -7   5  14      234.79      709.57    849.93 o
  -6   5  14      203.76     -293.86    796.77 o
  -5   5  14     1335.98     1847.98    904.28 o
  -4   5  14      765.29      524.41    778.85 o
  -3   5  14     1843.80     2519.32    851.12 o
  -1   5  14      658.32      732.26    532.77 o
   0   5  14       11.47     -462.89    462.89 o
   1   5  14     2727.42     3488.11    654.62 o
   2   5  14      266.04      301.03    630.73 o
   3   5  14     1574.01     1937.57    694.04 o
   4   5  14       82.52     -456.92    609.82 o
 -13   6  14     1464.29     1088.84   1098.39 o
 -12   6  14      449.83      120.65    959.83 o
 -11   6  14      666.11     -142.75    995.66 o
 -10   6  14      337.20      906.67    910.85 o
  -9   6  14     1474.91     2242.18   1013.58 o
  -8   6  14      765.07      919.81    946.09 o
  -7   6  14     2844.31     4146.31   1044.04 o
  -6   6  14      366.73     1058.38    909.06 o
  -5   6  14     2336.22     3114.81    958.03 o
  -4   6  14      269.23     -145.14    805.73 o
  -3   6  14     1183.75     1906.51    915.03 o
   1   6  14      137.66       34.04    627.14 o
 -10   7  14      357.65      308.79   1057.18 o
  -9   7  14     1998.30     3387.76   1077.49 o
  -8   7  14      116.20     -608.63    886.36 o
  -7   7  14      229.60     -168.43    972.97 o
  -6   7  14       73.20       17.92    956.24 o
  -5   7  14     1688.14     2639.97   1078.68 o
  -4   7  14       62.79     -655.81    947.88 o
 -13  -6  15     1003.62      396.43    902.19 o
 -12  -6  15      842.52      664.37    448.61 o
 -11  -6  15      938.52      636.92    487.68 o
 -10  -6  15      933.98      410.49    409.48 o
  -9  -6  15     2377.70     1697.38    450.90 o
  -8  -6  15      564.80       87.08    482.60 o
  -7  -6  15      545.23       79.89    490.66 o
  -6  -6  15      553.88      649.95    392.06 o
  -5  -6  15      391.02      370.51    375.06 o
  -4  -6  15      444.94       -9.48    354.71 o
  -3  -6  15      737.98      605.48    391.60 o
  -2  -6  15      249.46      153.37    402.30 o
  -1  -6  15      160.98       30.17    402.25 o
   0  -6  15      128.57     -128.80    394.04 o
 -15  -5  15     1164.61      888.13    759.14 o
 -14  -5  15     1006.40      528.36    457.75 o
 -13  -5  15      776.72      454.59    420.13 o
 -12  -5  15      446.03      429.18    390.77 o
 -11  -5  15      232.28       42.35    361.13 o
 -10  -5  15     1164.57      813.81    377.39 o
  -9  -5  15     1275.98      920.61    369.71 o
  -8  -5  15     1954.69     1507.07    692.54 o
  -7  -5  15      388.97      251.36    327.05 o
  -6  -5  15      727.80      577.27    355.91 o
  -5  -5  15     1813.81     1894.47    377.32 o
  -4  -5  15     2068.55     2245.87    404.11 o
  -3  -5  15     1700.32     1491.91    400.07 o
  -2  -5  15     1461.05     1424.32    404.16 o
  -1  -5  15     2032.95     1576.77    413.19 o
   0  -5  15     1173.07      776.87    386.98 o
   1  -5  15      484.47      398.19    386.53 o
   2  -5  15      204.75     -112.49    359.24 o
 -17  -4  15     1496.64     1026.22    881.58 o
 -16  -4  15      793.96      431.41    473.74 o
 -15  -4  15     1043.86     1095.20    628.34 o
 -14  -4  15     1275.77     1697.77    461.96 o
 -13  -4  15     1013.38     1104.76    413.59 o
 -12  -4  15     2450.52     2562.05    698.82 o
 -11  -4  15     2121.06     1887.54    402.20 o
 -10  -4  15     2972.20     2495.38    649.24 o
  -9  -4  15     2086.03     1996.62    424.37 o
  -8  -4  15     2165.96     1898.78    438.40 o
  -7  -4  15      550.87      512.42    311.93 o
  -6  -4  15     1679.76     1551.87    360.70 o
  -5  -4  15      337.53      467.76    310.57 o
  -4  -4  15      929.93      693.03    321.44 o
  -3  -4  15      471.24       36.54    292.42 o
  -2  -4  15     1103.73      617.61    313.85 o
  -1  -4  15     1097.92     1303.03    364.29 o
   0  -4  15      298.12      162.26    328.56 o
   1  -4  15     1526.32      909.65    554.27 o
   2  -4  15     2245.05     2496.14    431.96 o
   3  -4  15      914.80      657.16    363.10 o
   4  -4  15      497.20      519.63    625.35 o
 -18  -3  15      651.31      798.65    473.32 o
 -17  -3  15      814.79      547.08    462.54 o
 -16  -3  15       83.08      443.37    400.64 o
 -15  -3  15      183.46      122.16    431.23 o
 -14  -3  15     3544.73     3227.83    834.10 o
 -13  -3  15     1793.43     2044.37    398.56 o
 -12  -3  15     1904.98     1805.32    396.21 o
 -11  -3  15     1240.38     1246.05    346.76 o
 -10  -3  15     1778.07     1486.19    519.93 o
  -9  -3  15      885.54      840.75    479.61 o
  -8  -3  15     4765.81     4677.94   1640.72 o
  -7  -3  15     1022.42     1058.97    510.08 o
  -6  -3  15      994.98      982.36    314.71 o
  -5  -3  15     1534.11     1628.45    468.86 o
  -4  -3  15     4280.25     4429.25    704.49 o
  -3  -3  15     1394.22     1158.99    311.95 o
  -2  -3  15     3679.58     3315.04   1169.17 o
  -1  -3  15     1233.27     1096.04    330.17 o
   0  -3  15     3455.57     4146.53    432.92 o
   1  -3  15      274.14      238.77    311.90 o
   2  -3  15     1325.90     1484.48    369.25 o
   3  -3  15      444.96      722.71    599.07 o
   4  -3  15     1053.13      957.44    653.42 o
   5  -3  15      606.22     1462.73    739.43 o
 -18  -2  15      231.39      121.25    864.26 o
 -17  -2  15     1809.98     2111.04    686.27 o
 -16  -2  15     2466.84     2532.81    769.59 o
 -15  -2  15     2522.49     2388.86    685.08 o
 -14  -2  15     4880.86     4599.87    467.39 o
 -13  -2  15      619.58      637.78    385.24 o
 -12  -2  15     3141.44     2983.63    377.75 o
 -11  -2  15     1360.36     1219.14    314.44 o
 -10  -2  15     4516.61     3875.43    740.03 o
  -9  -2  15      393.51      349.57    252.36 o
  -8  -2  15     2690.79     2357.30    816.48 o
  -7  -2  15      828.14     1057.08    502.61 o
  -6  -2  15     5066.93     5296.96   1436.45 o
  -5  -2  15      192.24       58.26    259.75 o
  -4  -2  15     2200.93     2152.86    678.51 o
  -3  -2  15      185.65      181.27    263.24 o
  -2  -2  15     8902.54     9333.67    676.12 o
  -1  -2  15     1778.20     1792.17    526.50 o
   0  -2  15      303.03      212.95    257.05 o
   1  -2  15      627.04      749.62    305.24 o
   2  -2  15     1824.59     1341.68    325.18 o
   3  -2  15      312.16      335.07    522.02 o
   4  -2  15     1467.01     1487.22    701.80 o
   5  -2  15      465.42      418.69    705.98 o
   6  -2  15      780.05     1190.97    793.19 o
 -19  -1  15      352.17      271.76    738.83 o
 -18  -1  15     2878.98     3355.51    918.02 o
 -17  -1  15     1549.33      940.12    749.58 o
 -16  -1  15      149.04      419.89    698.82 o
 -15  -1  15      840.02      728.25    349.69 o
 -14  -1  15     6873.02     5948.93   1160.51 o
 -13  -1  15     1069.44      920.36    337.16 o
 -12  -1  15     4873.35     4508.27    516.65 o
 -11  -1  15     2582.28     1858.43    298.84 o
 -10  -1  15      745.50      430.04    254.59 o
  -9  -1  15      333.14      327.60    241.35 o
  -8  -1  15     7814.83     6655.43   1804.08 o
  -7  -1  15      291.99      235.35    243.42 o
  -6  -1  15     1536.96     1519.39    682.39 o
  -5  -1  15      317.99      379.46    242.92 o
  -4  -1  15     3340.26     3186.76   1232.19 o
  -3  -1  15      427.73      435.51    262.94 o
  -2  -1  15     4567.85     4891.11    534.86 o
  -1  -1  15      186.43       89.26    269.87 o
   0  -1  15     2628.29     2794.87    348.93 o
   1  -1  15      377.34      642.63    283.83 o
   2  -1  15     3426.53     5318.17    753.77 o
   3  -1  15      692.00     1813.34    652.83 o
   4  -1  15     1730.00     3298.77    775.86 o
   5  -1  15      282.43     1056.59    697.62 o
   6  -1  15      399.38     1338.50    765.71 o
 -19   0  15     1668.02      840.97    777.06 o
 -18   0  15      233.39      535.76    747.20 o
 -17   0  15      663.47      703.59    732.86 o
 -16   0  15     3358.03     2794.67    843.36 o
 -15   0  15     2718.97     2182.46    791.39 o
 -14   0  15     7874.40     7605.15    980.13 o
 -13   0  15      628.83      884.57    662.38 o
 -12   0  15     2933.94     2991.07    330.18 o
 -11   0  15       41.31     -138.88    243.99 o
 -10   0  15     4574.26     3522.43    319.60 o
  -9   0  15     1227.16      914.47    254.54 o
  -8   0  15     1836.89     1235.40    265.01 o
  -7   0  15      860.87      481.42    329.40 o
  -6   0  15     8377.34     6985.96   1075.70 o
  -5   0  15       47.81       61.76    232.44 o
  -4   0  15     2624.05     2504.91    772.28 o
  -3   0  15      103.97      293.79    261.36 o
  -2   0  15    17228.92    19797.65   2607.42 o
  -1   0  15     1592.03     2148.65    328.22 o
   0   0  15      544.84      843.82    287.15 o
   1   0  15      600.95      790.80    525.60 o
   2   0  15        6.87      -11.35    530.38 o
   3   0  15       27.45      388.83    560.84 o
   4   0  15     2089.75     2952.35    712.55 o
   5   0  15      399.15      291.47    656.41 o
   6   0  15       19.10      185.16    683.29 o
 -19   1  15      360.45       12.54    784.23 o
 -18   1  15     2871.44     3071.80   1014.78 o
 -17   1  15     1531.09     1035.68    827.23 o
 -16   1  15      164.96      261.61    760.34 o
 -15   1  15      800.10      898.90    837.98 o
 -14   1  15     6903.03     6935.60   1012.39 o
 -13   1  15      983.13     1242.94    717.33 o
 -12   1  15     4944.88     4759.11    850.52 o
 -11   1  15     2617.34     2135.87    769.29 o
 -10   1  15      790.19      420.48    608.63 o
  -9   1  15      304.41      362.02    241.60 o
  -8   1  15     7847.79     5874.95   1557.40 o
  -7   1  15      293.36      330.69    222.01 o
  -6   1  15     1529.18      691.51    255.00 o
  -5   1  15      371.01      264.51    324.92 o
  -4   1  15     3401.47     3101.92    345.14 o
  -3   1  15      386.76      458.88    267.34 o
  -2   1  15     4534.42     5354.56    396.44 o
  -1   1  15      177.00      382.54    327.61 o
   0   1  15     2658.20     2826.32    571.60 o
   1   1  15      395.33      822.45    515.45 o
   2   1  15     3451.25     5220.81    738.24 o
   3   1  15      683.57     1834.24    655.21 o
   4   1  15     1701.78     3076.58    717.93 o
   5   1  15      275.28      539.34    628.93 o
   6   1  15      412.53      424.66    714.34 o
 -18   2  15      250.62       68.09    904.28 o
 -17   2  15     1784.88     2061.21    974.16 o
 -16   2  15     2467.86     4280.69   1134.83 o
 -15   2  15     2539.68     2834.09   1020.75 o
 -14   2  15     4836.02     5860.50   1097.20 o
 -13   2  15      638.92      184.56    803.94 o
 -12   2  15     3169.22     4769.27    975.36 o
 -11   2  15     1371.43     2611.90    842.76 o
 -10   2  15     4469.37     6255.89    961.02 o
  -9   2  15      403.77     -103.33    656.41 o
  -8   2  15     2577.20     2368.21    775.27 o
  -7   2  15      871.15      858.27    396.00 o
  -6   2  15     4958.67     4604.03   1525.15 o
  -5   2  15      193.48      497.94    266.59 o
  -4   2  15     2163.03     2053.26    326.72 o
  -3   2  15      204.50      353.19    279.12 o
  -2   2  15     8915.54    10329.33    724.50 o
  -1   2  15     1772.97     2679.39    515.45 o
   0   2  15      305.21      284.90    465.28 o
   1   2  15      634.13      464.09    567.41 o
   2   2  15     1811.53     1788.25    618.78 o
   3   2  15      293.75      457.52    553.68 o
   4   2  15     1470.00     1079.88    644.46 o
   5   2  15      476.28      611.02    734.06 o
   6   2  15      700.09     1377.92    714.94 o
 -18   3  15      653.61      646.85   1092.42 o
 -17   3  15      810.94     1105.56    984.91 o
 -16   3  15       71.31     -695.83    876.21 o
 -15   3  15      179.96     -539.94    845.15 o
 -14   3  15     3587.97     4242.47   1047.63 o
 -13   3  15     1808.50     2195.59   1001.64 o
 -12   3  15     1992.01     2408.23    965.80 o
 -11   3  15     1271.66     1570.24    830.22 o
 -10   3  15     1852.17     2352.68    914.43 o
  -9   3  15      828.47     1443.62    783.63 o
  -8   3  15     4804.30     6741.48    950.87 o
  -7   3  15      969.82      931.75    765.71 o
  -6   3  15     1018.68     1149.16    744.21 o
  -5   3  15     1558.22     1512.18    318.75 o
  -4   3  15     4359.86     5210.88   1085.85 o
  -3   3  15     1364.95     1808.77    361.92 o
  -2   3  15     3586.79     4147.72    409.23 o
  -1   3  15     1200.83     1063.75    504.10 o
   0   3  15     3464.36     4041.78    657.60 o
   1   3  15      302.95     -321.93    477.82 o
   2   3  15     1304.76     1448.40    593.69 o
   3   3  15      427.50       45.39    620.57 o
   4   3  15     1037.18      925.18    642.67 o
   5   3  15      589.54      -97.36    648.05 o
 -17   4  15     1502.92     1807.96   1084.66 o
 -16   4  15      779.17      222.19   1029.71 o
 -15   4  15     1062.63     1385.69    988.50 o
 -14   4  15     1293.75     2428.53   1008.80 o
 -13   4  15     1000.04     1229.80    931.16 o
 -12   4  15     2416.01     2635.19   1019.55 o
 -11   4  15     2180.91     2299.52    990.29 o
 -10   4  15     2959.57     4708.94   1002.83 o
  -9   4  15     1936.00     2537.84    901.89 o
  -8   4  15     2127.83     2968.47    934.14 o
  -7   4  15      540.37      651.03    833.80 o
  -6   4  15     1648.78     2512.75    867.85 o
  -5   4  15      306.56      225.77    799.16 o
  -4   4  15      931.70      841.57    786.62 o
  -3   4  15      487.88      296.87    340.03 o
  -2   4  15     1143.43      291.47    427.65 o
  -1   4  15     1123.05     1058.97    550.09 o
   0   4  15      292.86      264.00    493.35 o
   1   4  15     1517.20      403.76    562.64 o
   2   4  15     2238.53     2559.34    637.89 o
   3   4  15      893.59      447.96    581.75 o
   4   4  15      458.52       94.37    636.70 o
 -15   5  15     1174.32      910.85   1061.96 o
 -14   5  15     1021.36     2205.15   1147.97 o
 -13   5  15      827.81     -341.05   1014.18 o
 -12   5  15      454.51      125.43    912.64 o
 -11   5  15      278.74     -393.01    951.46 o
 -10   5  15     1217.15      916.82    986.70 o
  -9   5  15     1274.13      271.16    852.32 o
  -8   5  15     1958.93     4589.49    995.07 o
  -7   5  15      366.01      -72.27    854.11 o
  -6   5  15      757.12      529.79    847.54 o
  -5   5  15     1861.69     2036.72    932.35 o
  -4   5  15     2111.50     4516.02    961.02 o
  -3   5  15     1723.23     2658.49    848.14 o
   0   5  15     1160.72     1236.37    589.51 o
   1   5  15      488.34      406.15    589.51 o
   2   5  15      181.56      363.74    634.91 o
 -13   6  15      991.43       38.23   1110.34 o
 -12   6  15      794.18      489.17   1090.03 o
 -11   6  15      899.98     1078.09   1007.61 o
 -10   6  15      978.04     1070.32    990.88 o
  -9   6  15     2388.71     4109.87   1073.31 o
  -8   6  15      570.18      431.83    967.59 o
  -7   6  15      546.32      681.49    972.37 o
  -6   6  15      553.03     -412.12    951.46 o
  -5   6  15      378.27      563.83    904.28 o
  -4   6  15      436.60     -209.05    909.06 o
 -11  -6  16     1516.54     1113.10    495.80 o
 -10  -6  16      362.85      281.65    410.46 o
  -9  -6  16      451.82      654.63    465.28 o
  -8  -6  16      186.68      -43.52    401.58 o
  -7  -6  16     1126.12      802.57    414.88 o
  -6  -6  16      150.81      -38.00    389.86 o
  -5  -6  16      269.23       53.85    387.94 o
  -4  -6  16       31.55     -346.48    372.48 o
  -3  -6  16      110.69     -140.26    386.06 o
 -14  -5  16       33.68     -283.80    600.56 o
 -13  -5  16     1943.15     1566.86    489.51 o
 -12  -5  16      280.07      137.22    401.56 o
 -11  -5  16      785.29      291.84    405.55 o
 -10  -5  16      701.42      525.30    381.05 o
  -9  -5  16      715.76      392.31    369.19 o
  -8  -5  16      282.43      206.01    352.02 o
  -7  -5  16     1019.91     1069.12    385.13 o
  -6  -5  16      402.03      512.08    357.48 o
  -5  -5  16     3272.02     3300.21    827.83 o
  -4  -5  16      427.23      560.56    432.43 o
  -3  -5  16      997.29     1056.45    453.04 o
  -2  -5  16      287.76      310.80    365.07 o
  -1  -5  16      568.44      529.63    395.81 o
   0  -5  16       50.89     -101.91    377.97 o
   1  -5  16      319.27      117.69    368.02 o
 -16  -4  16      800.33      384.39    469.08 o
 -15  -4  16      344.23      371.41    433.12 o
 -14  -4  16     2039.72     1473.06    450.77 o
 -13  -4  16      376.71      202.15    375.71 o
 -12  -4  16      404.94      437.46    372.40 o
 -11  -4  16     1550.77     1651.05    777.66 o
 -10  -4  16     1860.30     2250.37    492.75 o
  -9  -4  16      960.03      749.50    345.06 o
  -8  -4  16     2007.54     2022.26    384.64 o
  -7  -4  16     3774.02     3324.37    618.18 o
  -6  -4  16      384.33      227.47    316.30 o
  -5  -4  16      706.91      702.81    349.30 o
  -4  -4  16      166.54     -318.35    318.35 o
  -3  -4  16     1045.40      933.84    354.36 o
  -2  -4  16       37.03       51.45    318.45 o
  -1  -4  16     2287.61     2172.54    419.46 o
   0  -4  16      146.21      329.77    361.69 o
   1  -4  16      436.10      925.03    396.02 o
   2  -4  16      108.16     -138.78    367.94 o
 -17  -3  16      372.65      329.90    612.21 o
 -16  -3  16      979.32     1147.24    458.90 o
 -15  -3  16      413.65      398.10    400.01 o
 -14  -3  16     1089.74     1108.50    415.40 o
 -13  -3  16     2726.84     2440.76    556.66 o
 -12  -3  16     2998.33     2892.34    756.75 o
 -11  -3  16     1997.21     1667.43    488.28 o
 -10  -3  16     2517.00     2144.48    619.68 o
  -9  -3  16     1197.75     1094.82    347.99 o
  -8  -3  16      407.27      561.78    303.25 o
  -7  -3  16      842.16     1013.17    316.83 o
  -6  -3  16     1208.46     1578.55    342.86 o
  -5  -3  16     2214.80     2803.53    373.75 o
  -4  -3  16     1902.19     2120.20    375.09 o
  -3  -3  16     1348.66     1281.40    673.43 o
  -2  -3  16      581.74      546.70    371.21 o
  -1  -3  16      185.60       67.92    312.15 o
   0  -3  16      184.11      425.08    328.90 o
   1  -3  16      969.89     1320.20    382.62 o
   2  -3  16      488.65      679.11    582.35 o
   3  -3  16      520.87      794.38    638.49 o
   4  -3  16      216.36      283.11    633.71 o
 -18  -2  16     2625.77     4482.57   1146.77 o
 -17  -2  16      900.16     1425.11    902.49 o
 -16  -2  16      779.23      930.89    396.28 o
 -15  -2  16      575.61      615.55    380.76 o
 -14  -2  16     3992.69     3582.06    536.95 o
 -13  -2  16      749.65      694.08    332.68 o
 -12  -2  16      706.63      831.34    325.26 o
 -11  -2  16      302.24      388.55    573.39 o
 -10  -2  16     1831.60     1528.07    337.45 o
  -9  -2  16     1722.63     1780.53    352.10 o
  -8  -2  16    12228.46    11247.00   3068.82 o
  -7  -2  16     3362.97     3320.72   1249.80 o
  -6  -2  16      910.14      799.49    316.33 o
  -5  -2  16     1104.72     1164.59    312.08 o
  -4  -2  16      242.33     -115.94    304.31 o
  -3  -2  16     1395.91     1748.97    532.47 o
  -2  -2  16       42.71       55.89    304.91 o
  -1  -2  16      792.89      923.69    319.39 o
   0  -2  16      148.03      222.54    303.50 o
   1  -2  16      191.24      316.82    312.23 o
   2  -2  16      422.25      761.53    595.49 o
   3  -2  16      113.93      772.88    671.34 o
   4  -2  16      204.28      259.22    704.19 o
 -18  -1  16      751.75       54.95    734.06 o
 -17  -1  16      256.74      126.62    769.29 o
 -16  -1  16     1231.16     1100.78    796.77 o
 -15  -1  16      103.75     -139.76    636.10 o
 -14  -1  16     4559.32     4763.81    504.40 o
 -13  -1  16     2773.08     1927.96    351.28 o
 -12  -1  16     9805.63     8660.11    966.40 o
 -11  -1  16     1445.79     1056.18    364.64 o
 -10  -1  16     5843.46     5542.99   1029.71 o
  -9  -1  16      494.41      686.39    344.93 o
  -8  -1  16      152.91     -145.94    225.25 o
  -7  -1  16      249.26      112.86    266.78 o
  -6  -1  16      640.42      651.72    394.80 o
  -5  -1  16      415.25      341.96    283.91 o
  -4  -1  16     3742.82     3809.09   1170.96 o
  -3  -1  16     1015.89     1328.65    351.20 o
  -2  -1  16      354.42      935.68    313.60 o
  -1  -1  16      483.17     1107.25    316.64 o
   0  -1  16      200.43      506.66    295.47 o
   1  -1  16      282.57      254.44    519.63 o
   2  -1  16      606.74     1501.56    645.06 o
   3  -1  16      234.86      206.66    596.08 o
   4  -1  16       70.14       84.81    641.48 o
   5  -1  16      669.61     1220.84    769.89 o
 -19   0  16       12.69      529.19    748.99 o
 -18   0  16     5089.70     4961.59    975.95 o
 -17   0  16      582.19      219.20    759.74 o
 -16   0  16       27.51      -94.37    673.73 o
 -15   0  16      693.05      110.50    657.60 o
 -14   0  16     4794.94     4077.02    852.91 o
 -13   0  16      208.38     -291.47    563.23 o
 -12   0  16      652.49      295.06    578.76 o
 -11   0  16       12.86       79.21    235.00 o
 -10   0  16      188.14      186.58    234.33 o
  -9   0  16     1974.66     1733.70    278.42 o
  -8   0  16    21474.88    17393.01   1548.44 o
  -7   0  16      852.19      714.16    302.82 o
  -6   0  16      961.02      911.57    455.72 o
  -5   0  16     1426.54     1072.62    559.05 o
  -4   0  16      176.98      433.92    409.14 o
  -3   0  16      100.39      310.45    269.23 o
  -2   0  16       25.10      -61.68    299.54 o
  -1   0  16      377.04      603.24    307.00 o
   0   0  16      104.66      107.51    449.15 o
   1   0  16       94.75       48.98    525.01 o
   2   0  16      623.15      -19.11    565.62 o
   3   0  16       46.55       57.94    601.46 o
   4   0  16       50.69       41.81    614.60 o
   5   0  16        8.36       77.05    691.65 o
 -18   1  16      728.52      215.62    798.56 o
 -17   1  16      250.31      341.05    766.91 o
 -16   1  16     1265.21      624.75    822.45 o
 -15   1  16       83.92      118.86    711.96 o
 -14   1  16     4541.57     3354.32    852.32 o
 -13   1  16     2825.16     2755.84    805.73 o
 -12   1  16     9815.00     8723.25   1035.68 o
 -11   1  16     1423.58      649.84    634.31 o
 -10   1  16     5863.99     5884.98    860.68 o
  -9   1  16      533.19      144.54    556.07 o
  -8   1  16      162.60       18.39    220.95 o
  -7   1  16      211.55      223.49    236.83 o
  -6   1  16      610.09      612.60    388.83 o
  -5   1  16      447.01      576.16    274.71 o
  -4   1  16     3721.50     3746.46    533.07 o
  -3   1  16     1040.00     1965.14    394.50 o
  -2   1  16      358.01      593.61    305.79 o
  -1   1  16      472.28     1159.32    468.86 o
   0   1  16      204.64      219.80    492.16 o
   1   1  16      293.02      685.68    523.22 o
   2   1  16      615.53      871.43    665.37 o
   3   1  16      227.33      692.25    686.27 o
   4   1  16       66.57       54.95    637.30 o
   5   1  16      649.49     1388.07    763.92 o
 -18   2  16     2599.06     2748.08   1118.10 o
 -17   2  16      947.29     1060.77    913.24 o
 -16   2  16      838.62     1678.35    918.61 o
 -15   2  16      598.13     -500.52    861.87 o
 -14   2  16     3907.58     4344.01    985.51 o
 -13   2  16      754.27      179.18    848.14 o
 -12   2  16      795.31     1301.47    812.30 o
 -11   2  16      276.38      560.84    743.01 o
 -10   2  16     1697.81     1879.63    768.70 o
  -9   2  16     1831.57     2307.88    762.13 o
  -8   2  16    12175.40    15558.50   1103.77 o
  -7   2  16     3381.15     3843.49    759.14 o
  -6   2  16      931.83      737.13    422.57 o
  -5   2  16     1088.71     1426.22    311.85 o
  -4   2  16      228.22      608.66    308.80 o
  -3   2  16     1317.46     1985.03    341.56 o
  -2   2  16       49.49      256.93    278.11 o
  -1   2  16      777.46     1038.07    487.38 o
   0   2  16      147.78     -100.34    486.18 o
   1   2  16      205.37      233.54    587.12 o
   2   2  16      383.51      436.61    555.47 o
   3   2  16      119.29      -19.11    658.20 o
   4   2  16      185.33     -329.70    593.69 o
 -17   3  16      368.56     -200.69    985.51 o
 -16   3  16      982.56     1064.35    951.46 o
 -15   3  16      408.40      -22.10    882.78 o
 -14   3  16     1105.10     1154.54    913.24 o
 -13   3  16     2770.91     2897.40   1038.07 o
 -12   3  16     2974.62     3695.36    966.40 o
 -11   3  16     1980.71     2830.50    972.97 o
 -10   3  16     2516.84     2959.51    962.22 o
  -9   3  16     1221.15     1824.09    898.90 o
  -8   3  16      434.39      593.69    824.84 o
  -7   3  16      816.43     1293.11    744.21 o
  -6   3  16     1207.43     1416.15    801.55 o
  -5   3  16     2282.79     3056.27    757.95 o
  -4   3  16     1883.35     2475.74    507.69 o
  -3   3  16     1346.25     1501.33    349.89 o
  -2   3  16      596.70      392.41    490.37 o
  -1   3  16      172.35      223.98    504.70 o
   0   3  16      191.55      172.61    545.32 o
   1   3  16      968.58     1147.37    624.16 o
   2   3  16      501.22       59.13    570.40 o
   3   3  16      521.23      657.60    716.14 o
   4   3  16      177.03      406.75    736.44 o
 -16   4  16      794.48      959.23   1094.81 o
 -15   4  16      367.02     -381.06   1003.43 o
 -14   4  16     2025.02     2339.54   1000.44 o
 -13   4  16      367.36     -819.47    819.47 o
 -12   4  16      432.01      214.42    890.54 o
 -11   4  16     1508.70     2949.96   1044.04 o
 -10   4  16     1803.20     3241.43   1022.54 o
  -9   4  16     1022.44      926.38    904.28 o
  -8   4  16     1997.23     2444.66    950.27 o
  -7   4  16     3866.16     6276.80   1026.72 o
  -6   4  16      399.49      880.39    808.71 o
  -5   4  16      741.38     1539.78    867.25 o
  -4   4  16      154.93       47.18    712.55 o
  -2   4  16       53.74      -49.57    493.35 o
  -1   4  16     2276.85     3933.68    645.06 o
   0   4  16      145.24      226.97    556.07 o
   1   4  16      436.23       84.22    524.41 o
   2   4  16       96.10     -597.88    597.88 o
 -14   5  16       47.95     -653.42   1057.18 o
 -13   5  16     1891.93     2132.88   1153.34 o
 -12   5  16      243.18      569.21    936.53 o
 -11   5  16      787.92     1286.54   1058.38 o
 -10   5  16      733.65     1023.14    947.88 o
  -9   5  16      714.64      626.54    978.94 o
  -8   5  16      307.80      272.36    926.38 o
  -7   5  16      997.20     1463.93    942.51 o
  -6   5  16      411.76      -22.10    832.61 o
  -5   5  16     3309.51     5319.36   1042.85 o
  -4   5  16      425.81      716.73    835.59 o
   1   5  16      305.01      304.61    605.64 o
 -11   6  16     1565.13     1551.13   1096.01 o
 -10   6  16      358.25      -11.95   1063.75 o
  -9   6  16      448.95      106.32   1029.71 o
  -8   6  16      167.78     -581.75    952.66 o
  -7   6  16     1130.23      444.97    993.27 o
  -6   6  16      145.80     -571.00    986.70 o
  -5   6  16      284.02     -514.26    946.69 o
  -7  -6  17     2064.42     1973.27    479.57 o
 -13  -5  17     1738.29     1731.06    493.94 o
 -12  -5  17     1511.82     1355.74    468.84 o
 -11  -5  17     2001.38     2301.44    485.25 o
 -10  -5  17      667.23      675.07    433.63 o
  -9  -5  17      948.95      880.20    398.67 o
  -8  -5  17      631.31      531.49    401.10 o
  -7  -5  17      608.16      643.25    396.45 o
  -6  -5  17      616.10      298.10    377.53 o
  -5  -5  17      615.68      617.02    390.21 o
  -4  -5  17      281.64      301.78    388.70 o
  -3  -5  17     1286.97      941.91    427.58 o
  -2  -5  17      227.05      -75.89    396.98 o
 -15  -4  17      614.29     1089.10    478.72 o
 -14  -4  17      782.23      814.92    434.36 o
 -13  -4  17      543.17      340.52    423.35 o
 -12  -4  17      613.02      211.09    394.87 o
 -11  -4  17      528.24      374.07    366.85 o
 -10  -4  17      406.77      247.73    375.49 o
  -9  -4  17      487.97      527.01    346.26 o
  -8  -4  17      193.91      259.84    336.63 o
  -7  -4  17     2962.99     2706.04    595.49 o
  -6  -4  17     2906.45     2661.09    539.04 o
  -5  -4  17     1013.94     1141.55    383.45 o
  -4  -4  17      998.94     1238.54    659.40 o
  -3  -4  17      438.15      390.42    339.39 o
  -2  -4  17     2549.82     3113.99    947.88 o
  -1  -4  17      367.96      494.88    419.29 o
   0  -4  17      200.33      243.20    376.14 o
   1  -4  17      443.14      675.84    420.54 o
 -17  -3  17      443.07      331.23    446.70 o
 -16  -3  17      939.07     1144.40    426.56 o
 -15  -3  17      712.41     1081.17    430.80 o
 -14  -3  17      481.83      707.44    398.86 o
 -13  -3  17     1721.29     1516.53    417.26 o
 -12  -3  17     2676.23     3136.57   1168.28 o
 -11  -3  17     2281.85     1977.79    412.42 o
 -10  -3  17     1072.72      770.84    334.40 o
  -9  -3  17      632.59      559.68    358.07 o
  -8  -3  17     1451.96     1511.51    556.36 o
  -7  -3  17      366.85      148.30    337.59 o
  -6  -3  17     1768.17     1796.56    651.33 o
  -5  -3  17      254.06      -29.58    331.36 o
  -4  -3  17     1068.42     1155.76    365.56 o
  -3  -3  17      988.67     1136.88    365.48 o
  -2  -3  17     1354.26     1192.07    361.40 o
  -1  -3  17      637.25      376.48    361.53 o
   0  -3  17     2610.44     3229.67    444.70 o
   1  -3  17      249.98      721.51    594.89 o
   2  -3  17      833.83     1006.41    563.23 o
 -17  -2  17      706.85     1312.22    870.23 o
 -16  -2  17     1158.43     1809.75    854.71 o
 -15  -2  17      454.12      148.98    350.80 o
 -14  -2  17      461.93      481.39    341.92 o
 -13  -2  17      265.27      144.55    321.42 o
 -12  -2  17      654.47      573.77    326.41 o
 -11  -2  17       90.89       27.32    304.22 o
 -10  -2  17     1918.63     1823.53    363.53 o
  -9  -2  17      589.66      638.51    321.81 o
  -8  -2  17      626.84      558.07    318.04 o
  -7  -2  17     1964.81     2170.11    513.06 o
  -6  -2  17     2584.72     2894.99    759.44 o
  -5  -2  17      525.06      570.34    312.98 o
  -4  -2  17     5152.26     5200.50   1276.09 o
  -3  -2  17      522.86      661.79    323.23 o
  -2  -2  17     2316.44     2982.19    388.84 o
  -1  -2  17      270.24      558.42    327.95 o
   0  -2  17      712.63      972.98    356.69 o
   1  -2  17      500.98      373.90    538.75 o
   2  -2  17     3005.23     3635.04    737.64 o
   3  -2  17      455.03      962.81    675.52 o
 -18  -1  17      421.26      129.01    762.13 o
 -17  -1  17      214.23       40.02    717.33 o
 -16  -1  17     1174.13     1462.14    772.28 o
 -15  -1  17      646.35      685.08    761.53 o
 -14  -1  17      803.00      406.75    717.93 o
 -13  -1  17      601.36      657.77    319.95 o
 -12  -1  17     1428.13     1394.44    321.34 o
 -11  -1  17     1883.37     1555.43    500.22 o
 -10  -1  17      691.53      857.82    292.09 o
  -9  -1  17      149.16       49.27    270.23 o
  -8  -1  17      779.60      790.67    420.19 o
  -7  -1  17       57.33      297.00    259.54 o
  -6  -1  17     1216.49      989.75    327.14 o
  -5  -1  17      191.30      344.27    293.75 o
  -4  -1  17     3106.51     3325.32   1125.27 o
  -3  -1  17      159.66      155.95    286.72 o
  -2  -1  17     3295.96     4190.52    795.28 o
  -1  -1  17      174.59      140.48    294.82 o
   0  -1  17     8850.84    10991.71    876.21 o
   1  -1  17       72.05      381.66    575.18 o
   2  -1  17     1090.41     2102.42    695.83 o
   3  -1  17       18.30      446.17    694.04 o
 -18   0  17     1638.98     1495.58    796.77 o
 -17   0  17      260.58      858.29    712.55 o
 -16   0  17      278.00      499.92    675.52 o
 -15   0  17     1070.93      282.51    625.35 o
 -14   0  17       59.70     -456.92    594.89 o
 -13   0  17       26.30      134.98    597.28 o
 -12   0  17      403.40     -194.71    542.33 o
 -11   0  17       90.31      517.84    563.83 o
 -10   0  17     3810.54     3419.44    351.06 o
  -9   0  17       18.52      -76.08    252.85 o
  -8   0  17     1529.01     1531.69    312.56 o
  -7   0  17     1214.35      873.52    298.55 o
  -6   0  17      127.47      166.39    425.56 o
  -5   0  17      298.81      324.56    287.39 o
  -4   0  17     8735.95     9665.19   2892.92 o
  -3   0  17      177.70      168.02    277.11 o
  -2   0  17        8.16      238.20    302.37 o
  -1   0  17      157.72      401.37    498.13 o
   0   0  17      894.14     1171.26    584.14 o
   1   0  17       93.30      186.95    556.07 o
   2   0  17     4883.29     8093.12    922.79 o
   3   0  17      265.12      531.58    679.70 o
   4   0  17     1222.15     2088.68    757.35 o
 -18   1  17      397.12      237.12    790.80 o
 -17   1  17      225.09     -222.19    797.37 o
 -16   1  17     1145.59     1866.49    821.26 o
 -15   1  17      634.16      889.94    749.58 o
 -14   1  17      811.91      562.64    694.63 o
 -13   1  17      578.57      326.11    688.06 o
 -12   1  17     1351.60     1658.64    774.67 o
 -11   1  17     1911.18     1560.09    686.27 o
 -10   1  17      740.68      722.71    662.38 o
  -9   1  17      169.27      147.53    596.68 o
  -8   1  17      708.35      611.44    295.95 o
  -7   1  17       64.11      -72.56    244.94 o
  -6   1  17     1207.59      972.79    300.86 o
  -5   1  17      186.50      371.35    278.23 o
  -4   1  17     3057.76     4046.26    651.03 o
  -3   1  17      204.21       43.64    310.58 o
  -2   1  17     3274.80     4274.68   1048.82 o
  -1   1  17      172.59      284.90    477.23 o
   0   1  17     8788.38    13014.69    928.77 o
   1   1  17       66.91       82.42    625.35 o
   2   1  17     1064.39     1265.04    659.40 o
   3   1  17       29.43      -13.74    643.87 o
 -17   2  17      700.47      559.05    860.08 o
 -16   2  17     1156.14     1321.78    879.79 o
 -15   2  17      440.69     -682.09    759.14 o
 -14   2  17      471.47      214.42    790.20 o
 -13   2  17      269.53      390.02    771.09 o
 -12   2  17      616.67      454.53    744.81 o
 -11   2  17       96.34      -23.29    763.32 o
 -10   2  17     1964.31     2012.83    818.27 o
  -9   2  17      604.76      711.96    672.54 o
  -8   2  17      622.69      189.93    663.58 o
  -7   2  17     1920.03     2196.19    702.40 o
  -6   2  17     2542.28     1326.56    359.56 o
  -5   2  17      491.61      760.89    289.37 o
  -4   2  17     5153.15     5181.49   1357.02 o
  -3   2  17      507.73      921.67    517.84 o
  -2   2  17     2308.95     4017.29    634.91 o
  -1   2  17      249.78      532.17    547.70 o
   0   2  17      707.97     1266.23    620.57 o
   1   2  17      481.55     1296.09    677.31 o
   2   2  17     3092.89     4145.71    756.15 o
   3   2  17      454.26      499.92    722.11 o
 -17   3  17      466.12     -242.49    950.27 o
 -16   3  17      904.62     1305.05   1007.61 o
 -15   3  17      668.85      144.54    904.28 o
 -14   3  17      505.16      728.68    965.20 o
 -13   3  17     1619.57     1571.44    998.05 o
 -12   3  17     2547.16     2686.56    961.02 o
 -11   3  17     2300.41     3148.85    964.01 o
 -10   3  17     1121.50     1217.85    909.06 o
  -9   3  17      679.12     1373.14    809.91 o
  -8   3  17     1357.68     1553.52    854.71 o
  -7   3  17      354.80      474.24    746.00 o
  -6   3  17     1776.20     2261.30    741.82 o
  -5   3  17      255.93      515.45    595.49 o
  -4   3  17     1044.76     1740.47    591.31 o
  -3   3  17     1013.98     1184.40    477.23 o
  -2   3  17     1362.85     2046.87    559.65 o
  -1   3  17      647.79      704.79    536.95 o
   0   3  17     2547.94     3887.68    738.24 o
   1   3  17      257.22      142.15    646.26 o
   2   3  17      844.99     1130.65    716.73 o
 -15   4  17      620.46      328.50   1004.62 o
 -14   4  17      799.86     1268.02   1060.77 o
 -13   4  17      567.99       36.43    996.86 o
 -12   4  17      595.04      428.85    893.53 o
 -11   4  17      520.35      186.35    954.45 o
 -10   4  17      421.96      883.37    947.88 o
  -9   4  17      504.34      678.51    921.00 o
  -8   4  17      200.35     -707.77    835.00 o
  -7   4  17     2900.43     4842.14   1009.40 o
  -6   4  17     2843.25     4533.94    935.94 o
  -5   4  17     1013.57     1627.58    752.57 o
  -1   4  17      366.84      140.36    594.29 o
   0   4  17      200.77     -240.70    560.84 o
   1   4  17      441.87       91.38    646.26 o
 -13   5  17     1670.80     1996.70   1085.85 o
 -12   5  17     1445.04     3028.80   1088.24 o
 -11   5  17     1989.91     3378.80   1165.29 o
 -10   5  17      669.25      583.54   1008.21 o
  -9   5  17      971.52     1678.35   1019.55 o
  -8   5  17      599.28     -373.30    918.02 o
  -7   5  17      607.56      385.24    906.07 o
  -6   5  17      602.00      -86.01    859.48 o
  -5   5  17      599.24      784.82    901.89 o
  -7   6  17     2040.55     3098.68   1112.73 o
 -11  -5  18     1765.28     1260.62    514.85 o
 -10  -5  18      283.33      359.45    404.49 o
  -9  -5  18      929.06      916.52    426.86 o
  -8  -5  18       18.02      166.58    384.45 o
  -7  -5  18      421.88     -193.49    383.04 o
  -6  -5  18      114.43      167.84    396.01 o
  -5  -5  18      145.41      275.34    401.50 o
  -4  -5  18      144.65     -191.00    407.35 o
 -14  -4  18      583.98      591.24    420.00 o
 -13  -4  18      206.53       -0.15    382.22 o
 -12  -4  18      437.91      446.19    426.28 o
 -11  -4  18      576.57      662.02    394.69 o
 -10  -4  18      174.82      -72.20    355.68 o
  -9  -4  18      875.92     1067.66    441.99 o
  -8  -4  18     1204.76      732.72    381.53 o
  -7  -4  18     1193.93     1208.99    645.96 o
  -6  -4  18      172.87      -98.18    366.15 o
  -5  -4  18      433.22      446.21    375.60 o
  -4  -4  18      180.69     -116.79    351.10 o
  -3  -4  18     1272.66     1843.74    610.72 o
  -2  -4  18      140.68       73.14    389.06 o
  -1  -4  18      291.92      254.74    390.14 o
 -16  -3  18      743.52     1026.61    463.51 o
 -15  -3  18      542.95      746.11    510.97 o
 -14  -3  18      995.26     1064.10    428.34 o
 -13  -3  18      236.99      516.18    386.75 o
 -12  -3  18     2218.96     1997.84    413.31 o
 -11  -3  18     1815.41     2367.68    429.35 o
 -10  -3  18      640.02      319.56    351.90 o
  -9  -3  18      131.45      351.32    345.33 o
  -8  -3  18       81.47      182.88    322.91 o
  -7  -3  18      762.26      837.62    342.60 o
  -6  -3  18      283.71      335.74    345.90 o
  -5  -3  18      897.64     1389.84    379.35 o
  -4  -3  18      385.08      428.17    355.93 o
  -3  -3  18      425.04      169.61    346.70 o
  -2  -3  18      378.22      201.40    344.83 o
  -1  -3  18      222.67      297.32    376.19 o
   0  -3  18      582.61      969.23    412.93 o
 -17  -2  18     1298.06     1096.01    860.68 o
 -16  -2  18     1980.15     2649.53    950.27 o
 -15  -2  18     1255.60     1245.92    824.84 o
 -14  -2  18      641.11      819.44    379.16 o
 -13  -2  18      348.08      343.30    338.09 o
 -12  -2  18      696.97      900.10    343.14 o
 -11  -2  18      870.34      734.25    349.50 o
 -10  -2  18      412.85      248.11    324.22 o
  -9  -2  18      973.29     1411.69    368.61 o
  -8  -2  18     1908.13     1833.61    560.84 o
  -7  -2  18      677.75      848.49    547.11 o
  -6  -2  18       64.88       -8.77    299.74 o
  -5  -2  18      159.73      283.97    341.05 o
  -4  -2  18      231.07      430.85    353.29 o
  -3  -2  18      396.24      609.44    342.25 o
  -2  -2  18      563.89      584.11    360.28 o
  -1  -2  18      440.01      491.50    354.49 o
   0  -2  18      203.85      472.45    550.69 o
   1  -2  18      304.25      258.62    590.11 o
 -17  -1  18       87.46      261.61    729.28 o
 -16  -1  18      922.18     1792.43    780.05 o
 -15  -1  18      537.39      493.95    750.18 o
 -14  -1  18      345.61      388.23    731.07 o
 -13  -1  18     1745.50     1545.76    725.69 o
 -12  -1  18     3821.82     3439.94    407.73 o
 -11  -1  18     1193.90     1227.13    321.74 o
 -10  -1  18      353.22      482.05    294.52 o
  -9  -1  18      645.84      461.32    295.38 o
  -8  -1  18      368.40      387.87    453.04 o
  -7  -1  18      524.23      457.31    313.19 o
  -6  -1  18      131.93      136.44    317.75 o
  -5  -1  18      833.25     1043.65    320.20 o
  -4  -1  18      584.48      510.58    426.46 o
  -3  -1  18      432.99      607.67    327.19 o
  -2  -1  18      433.66      247.77    317.15 o
  -1  -1  18       71.79      436.01    552.48 o
   0  -1  18      193.06      170.82    585.93 o
   1  -1  18      354.57      782.43    654.02 o
   2  -1  18     1274.15     3151.84    788.41 o
 -17   0  18     1966.47     1963.25    781.24 o
 -16   0  18     3876.12     2939.80    804.53 o
 -15   0  18      809.53      467.07    645.66 o
 -14   0  18      299.42      287.29    614.00 o
 -13   0  18     1146.43      331.49    613.40 o
 -12   0  18      736.38      476.03    602.65 o
 -11   0  18      195.85      533.97    584.74 o
 -10   0  18      637.90      672.13    294.13 o
  -9   0  18     1440.35     1021.95    312.30 o
  -8   0  18     1688.42     1486.84    464.98 o
  -7   0  18      822.33      526.65    400.77 o
  -6   0  18       85.72      230.09    294.89 o
  -5   0  18      175.43      358.27    303.89 o
  -4   0  18      338.24      564.00    401.97 o
  -3   0  18       24.01      191.13    327.80 o
  -2   0  18      916.56      841.57    478.42 o
  -1   0  18      109.34      232.94    517.84 o
   0   0  18       30.02      169.03    553.08 o
   1   0  18      450.23     1340.89    669.55 o
   2   0  18      956.57     1581.59    703.59 o
 -17   1  18       75.60      573.39    768.10 o
 -16   1  18      878.26      532.77    738.83 o
 -15   1  18      551.45       26.88    703.00 o
 -14   1  18      331.95     1088.24    782.43 o
 -13   1  18     1727.73     1042.85    751.38 o
 -12   1  18     3915.75     3288.61    803.34 o
 -11   1  18     1171.15     1460.94    676.72 o
 -10   1  18      336.05       32.85    566.22 o
  -9   1  18      631.51      657.60    573.39 o
  -8   1  18      359.66      448.56    529.19 o
  -7   1  18      548.05      502.99    296.25 o
  -6   1  18      146.57      599.12    282.58 o
  -5   1  18      845.94     1089.56    481.11 o
  -4   1  18      560.08      929.31    332.35 o
  -3   1  18      441.15      594.20    562.34 o
  -2   1  18      427.49      398.38    525.60 o
  -1   1  18       67.63      185.16    508.88 o
   0   1  18      188.18       11.35    553.08 o
   1   1  18      367.05      268.78    620.57 o
   2   1  18     1276.43     2639.37    750.18 o
 -17   2  18     1361.91     1232.78    950.87 o
 -16   2  18     2017.61     2128.70    922.79 o
 -15   2  18     1250.11     2079.72    882.18 o
 -14   2  18      665.85      996.86    796.17 o
 -13   2  18      384.36       38.23    734.06 o
 -12   2  18      706.49      886.96    743.01 o
 -11   2  18      924.76      613.40    722.71 o
 -10   2  18      436.54     -172.02    703.59 o
  -9   2  18     1013.61      693.44    701.20 o
  -8   2  18     1918.67     2027.76    726.89 o
  -7   2  18      669.52      843.36    600.86 o
  -6   2  18       73.71      379.87    542.93 o
  -5   2  18      145.82      475.67    313.16 o
  -4   2  18      246.33      410.63    502.31 o
  -3   2  18      414.84      727.49    484.39 o
  -2   2  18      617.87     1472.29    562.64 o
  -1   2  18      446.26      384.05    504.70 o
   0   2  18      197.61      292.67    631.92 o
   1   2  18      267.52      950.87    696.43 o
 -16   3  18      701.32       54.35   1012.98 o
 -15   3  18      515.36      401.97    942.51 o
 -14   3  18      952.28     1011.19    919.21 o
 -13   3  18      205.17      964.60    888.15 o
 -12   3  18     2363.70     2638.78   1017.17 o
 -11   3  18     1824.00     1658.04    874.42 o
 -10   3  18      631.46      744.21    803.94 o
  -9   3  18      126.06      848.73    814.69 o
  -8   3  18       77.26       15.53    742.42 o
  -7   3  18      754.66     1523.06    728.68 o
  -6   3  18      305.24      920.41    640.88 o
  -5   3  18      951.11     1963.85    610.42 o
  -2   3  18      364.78      434.82    519.63 o
  -1   3  18      210.03      544.72    594.89 o
   0   3  18      566.10     1005.22    651.03 o
 -14   4  18      542.72     -401.97   1023.74 o
 -13   4  18      223.05     -318.35    925.78 o
 -12   4  18      446.30      254.44   1012.39 o
 -11   4  18      623.91     1208.29   1027.92 o
 -10   4  18      180.48     -143.35    863.66 o
  -9   4  18      926.15      986.11    962.81 o
  -8   4  18     1217.05     1496.18    941.91 o
  -7   4  18     1190.47     1189.78    847.54 o
  -6   4  18      189.62      890.54    797.96 o
  -5   4  18      406.60      659.40    714.94 o
 -11   5  18     1800.38     1752.41   1108.55 o
 -10   5  18      263.42      230.55   1034.49 o
  -9   5  18      950.47     1662.82   1066.14 o
  -8   5  18       19.24     -122.44    955.05 o
  -7   5  18      428.23      631.92   1026.12 o
  -6   5  18      121.83      -32.85    977.74 o
 -12  -4  19      827.90      954.42    428.94 o
 -11  -4  19      436.06      718.55    410.08 o
 -10  -4  19     1596.79     1628.32    769.89 o
  -9  -4  19      304.29       15.95    400.62 o
  -8  -4  19     1018.77      831.05    417.54 o
  -7  -4  19      503.94      370.56    387.04 o
  -6  -4  19     1287.22      854.94    534.27 o
  -5  -4  19      489.79      607.72    429.53 o
  -4  -4  19      528.73      607.84    514.26 o
 -15  -3  19      317.24      498.44    455.72 o
 -14  -3  19     1423.45     1873.19    637.00 o
 -13  -3  19      147.00      440.27    397.24 o
 -12  -3  19      577.40      701.77    375.80 o
 -11  -3  19      868.02     1150.67    635.21 o
 -10  -3  19      810.65     1078.10    429.14 o
  -9  -3  19      433.37       25.36    359.26 o
  -8  -3  19     3059.45     3574.71   1050.02 o
  -7  -3  19      131.72      -12.40    363.76 o
  -6  -3  19      643.37      530.24    378.07 o
  -5  -3  19      290.39      475.34    362.53 o
  -4  -3  19     1268.63     1297.07    430.80 o
  -3  -3  19      434.24      394.51    392.86 o
  -2  -3  19      846.66      794.85    414.81 o
 -16  -2  19      892.24      829.62    820.66 o
 -15  -2  19     1357.33     1464.53    814.69 o
 -14  -2  19      636.60      941.91    786.02 o
 -13  -2  19      171.78      370.72    351.39 o
 -12  -2  19     3209.48     2853.48    644.76 o
 -11  -2  19      493.55      621.73    366.16 o
 -10  -2  19     1398.35     2144.06   1152.45 o
  -9  -2  19      198.48     -148.96    346.42 o
  -8  -2  19     1392.56     1087.31    807.52 o
  -7  -2  19      672.78      730.86    372.57 o
  -6  -2  19     5508.71     5475.48   1687.61 o
  -5  -2  19      572.77      500.77    342.12 o
  -4  -2  19     1824.22     2140.29    411.75 o
  -3  -2  19      111.85      314.15    346.05 o
  -2  -2  19     2985.25     4106.34   1039.56 o
  -1  -2  19      192.05      439.60    544.72 o
 -16  -1  19      150.82      228.16    803.34 o
 -15  -1  19       32.76      788.41    791.99 o
 -14  -1  19     1007.96      955.05    741.82 o
 -13  -1  19      166.32      262.80    721.51 o
 -12  -1  19     2392.26     1939.96    726.29 o
 -11  -1  19     1349.70     1393.19    350.27 o
 -10  -1  19     3210.50     3311.23    417.20 o
  -9  -1  19      266.18      379.59    337.16 o
  -8  -1  19     9245.77     8842.04   4459.58 o
  -7  -1  19      193.44      223.62    323.74 o
  -6  -1  19     2488.38     2815.20    481.71 o
  -5  -1  19      370.76      677.22    339.29 o
  -4  -1  19     1240.53     1447.72    385.71 o
  -3  -1  19      196.88      402.84    370.47 o
  -2  -1  19     1180.19     1446.01    604.45 o
  -1  -1  19      291.56      545.91    539.94 o
   0  -1  19      179.93      584.14    566.22 o
 -17   0  19      194.64      373.30    691.65 o
 -16   0  19     1896.26     1879.04    821.26 o
 -15   0  19     1143.42      272.36    662.98 o
 -14   0  19      588.68      763.32    707.18 o
 -13   0  19       82.55     -390.02    588.32 o
 -12   0  19     5229.28     4108.08    786.62 o
 -11   0  19      324.99      234.13    644.46 o
 -10   0  19       22.80     -135.58    566.22 o
  -9   0  19       66.20      172.04    307.34 o
  -8   0  19     1156.77      724.77    536.65 o
  -7   0  19      438.64      395.25    307.43 o
  -6   0  19     8982.46     9087.25   4200.06 o
  -5   0  19      210.16      533.54    461.40 o
  -4   0  19     2535.73     3919.85   1236.66 o
  -3   0  19       80.93      -88.42    320.13 o
  -2   0  19     5095.85     6398.64    772.88 o
  -1   0  19      399.31      611.02    523.81 o
   0   0  19       11.16     -626.54    630.13 o
 -16   1  19      154.85      481.41    799.16 o
 -15   1  19       27.33       66.90    696.43 o
 -14   1  19      995.18      489.17    682.09 o
 -13   1  19      176.63     -176.20    628.93 o
 -12   1  19     2376.77     1443.62    707.18 o
 -11   1  19     1316.55     1042.85    660.59 o
 -10   1  19     3214.30     3237.25    726.29 o
  -9   1  19      278.25      178.59    610.42 o
  -8   1  19     9194.71    11411.00    958.03 o
  -7   1  19      179.11      750.78    579.36 o
  -6   1  19     2487.64     2760.83    728.08 o
  -5   1  19      387.36      632.05    327.47 o
  -4   1  19     1274.19     1244.73    468.27 o
  -3   1  19      186.39      253.25    482.00 o
  -2   1  19     1209.68     1834.24    574.58 o
  -1   1  19      276.05      587.12    611.61 o
   0   1  19      199.94      659.99    617.59 o
 -16   2  19      941.89      695.23    833.20 o
 -15   2  19     1358.94     1270.41    827.23 o
 -14   2  19      683.06      833.80    791.99 o
 -13   2  19      180.14       43.00    725.10 o
 -12   2  19     3173.40     2521.71    863.66 o
 -11   2  19      442.41      658.80    753.17 o
 -10   2  19     1447.99     1698.66    732.26 o
  -9   2  19      206.10      -16.13    646.85 o
  -8   2  19     1430.99     1274.59    650.44 o
  -7   2  19      666.71     1379.12    647.45 o
  -6   2  19     5472.41     7152.41    778.85 o
  -5   2  19      576.59      888.15    523.81 o
  -4   2  19     1813.46     2420.77    560.25 o
  -3   2  19      102.39      306.40    501.12 o
  -2   2  19     2959.84     4273.53    713.75 o
  -1   2  19      227.41       95.56    590.11 o
 -15   3  19      288.86     -132.60    877.40 o
 -14   3  19     1440.92      862.47    913.84 o
 -13   3  19      152.29     -121.84    833.20 o
 -12   3  19      575.30     1113.33    866.65 o
 -11   3  19      830.88     1688.51    869.64 o
 -10   3  19      832.76      645.66    773.48 o
  -9   3  19      436.61      725.10    719.72 o
  -8   3  19     3009.07     3765.24    858.29 o
  -7   3  19      128.87      553.68    699.41 o
  -6   3  19      600.68     1203.52    652.83 o
 -12   4  19      801.60     1140.20   1004.62 o
 -11   4  19      399.05      963.41   1047.03 o
 -10   4  19     1665.47     2166.33   1038.67 o
  -9   4  19      303.60      983.72    932.35 o
  -8   4  19      976.23     1430.48    885.17 o
  -7   4  19      510.78      919.21    843.95 o
  -6   4  19     1268.57     3243.22    852.32 o
 -13  -3  20      842.99      801.33    398.29 o
 -12  -3  20     1218.80     1428.86    568.01 o
 -11  -3  20     1264.52      914.08    723.90 o
 -10  -3  20      108.24       89.01    375.25 o
  -9  -3  20      878.25      751.45    580.85 o
  -8  -3  20      277.60       80.41    358.12 o
  -7  -3  20      923.92      897.30   1011.79 o
  -6  -3  20      144.14      -89.85    378.13 o
  -5  -3  20      686.57      793.29    412.82 o
 -14  -2  20      425.39      333.28    777.06 o
 -13  -2  20      343.60      969.98    777.06 o
 -12  -2  20      292.01      247.23    354.87 o
 -11  -2  20      409.12      110.70    340.12 o
 -10  -2  20       98.24      190.96    366.81 o
  -9  -2  20      504.36      -43.62    351.54 o
  -8  -2  20      539.96      672.82    465.88 o
  -7  -2  20      384.33      543.97    389.06 o
  -6  -2  20      320.56      530.83    385.60 o
  -5  -2  20      569.16      465.73    625.65 o
  -4  -2  20      238.56      402.20    365.62 o
  -3  -2  20      658.44      774.27    396.85 o
 -15  -1  20      125.19      349.41    810.51 o
 -14  -1  20      112.53      792.59    745.40 o
 -13  -1  20      997.30     1373.14    735.25 o
 -12  -1  20     2705.96     3245.01    829.02 o
 -11  -1  20      761.05     1567.86    730.47 o
 -10  -1  20      289.69      530.88    352.22 o
  -9  -1  20      509.62      722.77    338.92 o
  -8  -1  20      102.53       32.62    343.68 o
  -7  -1  20      593.63      846.11    453.33 o
  -6  -1  20      663.90      907.15    349.23 o
  -5  -1  20      169.03      225.06    330.45 o
  -4  -1  20      111.22      395.19    352.51 o
  -3  -1  20       16.57     -226.37    524.41 o
  -2  -1  20      814.89      292.07    532.77 o
 -15   0  20      393.74      451.54    693.44 o
 -14   0  20      951.88      797.37    682.09 o
 -13   0  20        6.76      602.65    668.35 o
 -12   0  20      705.43      849.33    723.30 o
 -11   0  20      327.48      893.53    646.26 o
 -10   0  20      245.11      583.54    669.55 o
  -9   0  20      385.05     1019.55    669.55 o
  -8   0  20      726.87      711.71    324.48 o
  -7   0  20       79.85      213.94    352.39 o
  -6   0  20      360.38      695.40    353.09 o
  -5   0  20      537.01      812.16    364.17 o
  -4   0  20       53.00      282.46    325.32 o
  -3   0  20      338.00      920.41    561.44 o
  -2   0  20     1399.35     2057.03    652.23 o
 -15   1  20      111.46      468.27    704.79 o
 -14   1  20      101.09       -3.58    677.91 o
 -13   1  20      971.86      467.07    712.55 o
 -12   1  20     2736.02     2722.99    798.56 o
 -11   1  20      750.08     1011.19    636.70 o
 -10   1  20      287.26      952.06    673.13 o
  -9   1  20      511.64      418.69    572.19 o
  -8   1  20      100.76       87.80    596.08 o
  -7   1  20      605.86     1285.34    628.34 o
  -6   1  20      679.83     1045.83    631.92 o
  -5   1  20      173.75      903.10    540.24 o
  -4   1  20      112.79      341.05    467.07 o
  -3   1  20       10.36      247.87    500.52 o
  -2   1  20      812.79      688.06    564.43 o
 -14   2  20      403.15      551.89    831.41 o
 -13   2  20      332.24      936.53    772.28 o
 -12   2  20      274.20       76.45    765.71 o
 -11   2  20      398.04      631.32    689.86 o
 -10   2  20       92.59       29.86    672.54 o
  -9   2  20      476.95      712.55    674.33 o
  -8   2  20      517.41     1550.53    667.76 o
  -7   2  20      358.91      894.72    601.46 o
  -6   2  20      311.54      792.59    568.61 o
  -3   2  20      652.83     1414.95    614.00 o
 -13   3  20      805.17     1527.84    883.97 o
 -12   3  20     1252.78      806.33    910.25 o
 -11   3  20     1250.51     1205.91    877.40 o
 -10   3  20       93.55      431.83    798.56 o
  -9   3  20      880.24     1542.17    818.87 o
  -8   3  20      269.33      748.99    692.25 o
  -7   3  20      984.17     1077.49    705.39 o
 -12  -2  21      555.66     1119.30    794.98 o
 -11  -2  21      368.86      102.92    377.74 o
 -10  -2  21     1794.23     2008.78    433.49 o
  -9  -2  21      376.39      462.27    378.94 o
  -8  -2  21      287.54      126.58    477.23 o
  -7  -2  21       88.76       87.45    378.50 o
  -6  -2  21      496.41      672.94    385.66 o
 -13  -1  21      236.60      611.61    702.40 o
 -12  -1  21     1148.93     1578.61    775.86 o
 -11  -1  21      255.55      909.65    719.12 o
 -10  -1  21      706.10      622.36    641.48 o
  -9  -1  21       49.74      228.13    411.23 o
  -8  -1  21      442.02      780.72    430.04 o
  -7  -1  21      139.94      167.52    373.64 o
  -6  -1  21      621.06      868.18    408.00 o
  -5  -1  21      549.77     1045.61    411.15 o
 -13   0  21       50.70      535.76    703.00 o
 -12   0  21      139.55      680.30    745.40 o
 -11   0  21      386.74     1019.55    747.20 o
 -10   0  21     3179.89     3955.18    846.34 o
  -9   0  21      707.13     1173.65    692.84 o
  -8   0  21      457.83     1398.23    672.54 o
  -7   0  21      221.55      419.08    348.46 o
  -6   0  21       24.30      260.50    367.04 o
  -5   0  21       12.57      340.39    381.98 o
 -13   1  21      226.55      866.65    701.80 o
 -12   1  21     1148.36      493.35    724.50 o
 -11   1  21      271.98      807.52    721.51 o
 -10   1  21      665.59     1320.58    725.69 o
  -9   1  21       50.94      576.97    654.02 o
  -8   1  21      415.17      760.93    646.85 o
  -7   1  21      158.03      196.50    630.73 o
  -6   1  21      606.91     1526.05    661.19 o
 -12   2  21      565.29     -238.31    698.82 o
 -11   2  21      338.60      740.03    746.60 o
 -10   2  21     1764.62     2218.29    768.10 o
  -9   2  21      396.52      946.09    677.91 o
  -8   2  21      280.06      573.98    671.34 o
  -7   2  21       83.87      565.62    613.40 o
 
